# Supplementary material for: Associations of estimated glucose disposal rate with kidney stones in U.S. non-diabetic adults and possible mediating mechanisms: NHANES 2009–2020
Source: PLoS One. 2025 Jul 29;20(7):e0328576. doi: 10.1371/journal.pone.0328576 (PMC12306766; doi:10.1371/journal.pone.0328576)
Supplement: S1 Data — (XLSX) [file pone.0328576.s001.xlsx]

## Sheet: Sheet
year	SEQN	e_GFR	RIDAGEYR	Age	Gender	RIDRETH1	Educational_attainment	Marital_status	SDMVPSU	SDMVSTRA	INDFMPIR	Poverty_ratio	TyG_WHtR	BMXBMI	BMI	TYGBMI	METS_IR	TYGWC	LBXGLU	TYG	ALB	HbA1c_HDLC	LBXGH	e_GDR_QBin	e_GDR	weight_new	Smoking	Hypertension	Alcohol	vigorous activity	RDW	Dietary_calcium	Dietary_sodium	Dietary_water
2017-2020	110744.0	54.035201997418696	80.0	3	Male	3.0	College grade	Married	2.0	150.0	3.48	2	5.327008819181445	25.8	Over weight	219.1300466989716	37.81042107619639	850.1906075413585	93.0	8.493412662750835	41.0	4.274193548387097	5.3	3	9.228700000000003	5289.861298525872	Current	No	No	2.0	13.1	827.0	3382.0	2233.83
2017-2020	114811.0	62.9448937574491	80.0	3	Female	2.0	College grade	Other	3.0	156.0	0.86	1	5.276301354448646	25.3	Over weight	211.57485351866129	33.83781206067401	822.047751023099	102.0	8.36264243156764	41.0	3.202247191011236	5.7	3	9.1703	11555.377369863543	Current	No	No	2.0	13.2	939.5161718547938	3470.4071716728968	2846.164500348851
2017-2020	120208.0	29.53871043458092	80.0	3	Male	3.0	College grade	Other	1.0	171.0	5.0	3	4.241527345389898	22.7	Normal	183.6729929091403	29.7079637317864	762.2024639665647	92.0	8.09132127353041	43.0	3.089887640449438	5.5	3	9.649500000000002	10033.609743737985	Current	No	No	2.0	12.8	1182.5	2303.5	1906.7
2017-2020	118799.0	49.53309938581236	80.0	3	Male	3.0	High school grade	Married	2.0	159.0	1.17	1	5.319004805505448	28.2	Obesity	237.2762785964076	43.955597706427305	919.655930871892	110.0	8.414052432496725	37.0	5.148514851485149	5.2	2	8.455800000000002	13455.870143277756	Current	No	No	2.0	13.9	846.0	1529.0	1156.16
2017-2020	124186.0	33.51973064900734	80.0	3	Male	3.0	College grade	Other	1.0	166.0	1.66	2	3.8287518649026233	21.2	Normal	162.2440327726488	27.14755467692665	653.5679433388777	98.0	7.653020413804189	39.0	2.956989247311828	5.5	4	10.4415	10654.509701187531	Current	No	No	2.0	13.1	1016.810533910534	5138.039682539683	2651.0273001443
2017-2020	121249.0	64.20646166178908	77.0	3	Male	5.0	High school grade	Other	1.0	154.0	0.91	1	5.0788183635025055	28.8	Obesity	234.4326898309321	41.56542575278639	831.9104479417105	127.0	8.14002395246292	39.0	4.233576642335766	5.8	2	8.7642	10031.650989005246	Current	No	No	2.0	13.1	886.310533910534	14652.539682539682	2184.6423001443
2017-2020	124240.0	38.51141683237729	75.0	3	Male	4.0	College grade	Other	2.0	162.0	4.28	3	4.029671953740961	25.2	Over weight	184.08227386297847	31.57349692819297	686.6561009174599	85.0	7.304852137419785	45.0	3.2044198895027622	5.8	3	9.502200000000002	11176.697150543716	Current	No	No	2.0	20.0	1358.0	2806.0	2220.11
2017-2020	113286.0	64.34952976749612	75.0	3	Male	3.0	College grade	Other	2.0	167.0	1.49	2	5.81015796036899	29.3	Obesity	261.63827365854223	44.08055721478603	967.9723161974738	95.0	8.929633913260828	41.0	3.858267716535433	4.9	2	8.702100000000002	0.0	Current	No	No	2.0	13.5	502.5	3256.0	1797.06
2017-2020	110944.0	72.45982736901301	73.0	3	Male	3.0	High school grade	Married	1.0	157.0	2.37	2	6.154992618169416	34.0	Obesity	294.1734757621085	52.89790408292938	1059.8897288487735	109.0	8.652161051826722	37.0	5.849056603773585	6.2	2	6.716800000000001	6975.357210196701	Current	No	No	2.0	15.4	748.0	3253.0	3735.1
2017-2020	114579.0	93.23214988002417	71.0	3	Male	2.0	Lower than 12th grade	Married	2.0	159.0	1.17	1	5.4136615640653165	31.8	Obesity	267.9349067329257	49.15612203383118	926.818859767982	125.0	8.425625997890746	40.0	5.412844036697248	5.9	2	8.007100000000001	4194.974559849725	Current	No	No	2.0	13.4	663.5	2596.5	2383.765
2017-2020	116484.0	65.30575626541567	71.0	3	Male	3.0	College grade	Married	1.0	167.0	1.68	2	5.088171200758979	24.9	Over weight	215.7522938187689	37.5659202150817	860.4097500483435	95.0	8.664750755773852	38.0	4.913793103448277	5.7	3	9.0803	2403.5023664187065	Current	No	No	2.0	15.4	529.0	2137.0	1755.225
2017-2020	116459.0	75.11891366621163	69.0	3	Male	5.0	Lower than 12th grade	Married	1.0	157.0	2.06	2	4.862915389405767	27.2	Over weight	225.04863657173863	40.15982608343363	817.4560769591094	98.0	8.273846932784508	42.0	4.655172413793104	5.4	3	9.2906	17648.95326888743	Current	No	No	2.0	12.6	1215.5	4034.5	3963.45
2017-2020	110833.0	95.84221661718756	68.0	3	Female	3.0	College grade	Other	2.0	165.0	5.0	3	4.512357601658461	25.7	Over weight	203.14140544158693	32.30148086458904	694.0005991350713	86.0	7.904334842085095	39.0	2.864321608040201	5.7	3	10.1153	46043.987157956086	Current	No	No	2.0	13.3	1061.0	2911.5	2774.39
2017-2020	120078.0	68.29160353442359	69.0	3	Female	4.0	College grade	Married	2.0	171.0	0.95	1	6.0910838645284935	31.7	Obesity	280.0300088823631	45.17755434782974	959.3457086632376	94.0	8.833754223418396	43.0	3.660130718954248	5.6	2	8.298400000000003	3285.76639779362	Current	No	No	1.0	14.0	501.5	2177.5	2577.225
2017-2020	124671.0	77.21919778113373	67.0	3	Female	3.0	College grade	Married	1.0	164.0	3.43	2	6.2568589841399005	40.6	Obesity	337.93357527567923	54.78091872516619	1005.477238751282	107.0	8.323487075755645	41.0	3.179190751445087	5.5	2	7.255500000000001	75888.94068360598	Current	No	No	2.0	14.0	782.0	6351.0	2536.3450000000003
2017-2020	123037.0	64.98005136958821	67.0	3	Male	3.0	College grade	Married	2.0	161.0	5.0	3	4.677347782228265	24.3	Over weight	212.82560241055683	34.108467898167724	782.9880187450117	101.0	8.758255243232792	39.0	3.375	5.4	3	10.1366	72101.79308801878	Current	No	No	2.0	12.9	1667.810533910534	3747.039682539683	3037.8873001443003
2017-2020	115210.0	103.4429298519409	66.0	3	Male	2.0	College grade	Married	2.0	167.0	2.2	2	5.855075622404443	30.9	Obesity	274.19016290980915	47.18513421365245	1029.3222944187012	105.0	8.87346805533363	42.0	4.453781512605042	5.3	2	7.797700000000002	2761.167462431245	Current	No	No	2.0	13.4	1098.0	4106.5	3228.895
2017-2020	111389.0	91.2081358189995	65.0	3	Female	2.0	Lower than 12th grade	Other	3.0	156.0	1.08	1	6.124126856501342	33.1	Obesity	291.5124598411333	48.244795756745525	938.828647101656	102.0	8.807022955925477	40.0	4.0	5.6	2	8.478400000000002	7292.868794720369	Current	No	No	2.0	13.2	939.5161718547938	3470.4071716728968	2846.164500348851
2017-2020	112938.0	101.41615907367648	64.0	3	Female	3.0	College grade	Other	3.0	156.0	5.0	3	4.957568650756678	29.9	Obesity	240.39009007772088	40.95082738649792	858.6508903110565	94.0	8.039802343736485	42.0	3.673469387755103	5.4	2	8.5706	61182.09251058436	Current	No	No	1.0	13.9	623.0	3676.0	6159.41
2017-2020	121299.0	98.6242298851608	64.0	3	Female	2.0	College grade	Other	1.0	162.0	5.0	3	5.528095148575544	33.0	Obesity	274.5828218445988	44.577160797200975	886.1536523166599	104.0	8.32069157104845	38.0	3.2748538011695905	5.6	2	8.487400000000003	5851.2863739027525	Current	No	No	2.0	14.1	757.0	3695.5	2602.7650000000003
2017-2020	122043.0	69.53070394373066	64.0	3	Female	4.0	College grade	Never married	1.0	163.0	1.58	2	5.074973397965793	33.6	Obesity	271.6309379719259	44.831497475485726	804.3832835775781	94.0	8.084254106307318	37.0	3.373493975903614	5.6	3	9.117400000000002	13504.018929892743	Current	No	No	1.0	13.1	1285.0	2930.5	1631.34
2017-2020	111194.0	80.3241990777936	63.0	3	Female	1.0	High school grade	Married	2.0	164.0	5.0	3	5.662612400243661	28.8	Obesity	259.8654749996508	45.25974106989964	854.4882111967685	107.0	9.023106770821208	40.0	4.954954954954954	5.5	3	9.604500000000002	3063.638390780933	Current	No	No	2.0	14.1	1079.810533910534	3762.039682539683	4395.2373001443
2017-2020	124689.0	97.2943389688813	63.0	3	Male	3.0	Lower than 12th grade	Married	1.0	151.0	1.4	2	5.679875983916445	26.2	Over weight	245.10335422359435	41.751017430050005	938.3155125429968	115.0	9.35508985586238	43.0	5.344827586206897	6.2	2	8.714800000000002	12258.71301700974	Current	No	No	2.0	14.2	2962.0	6122.5	2983.855
2017-2020	122776.0	101.81180210359712	63.0	3	Male	1.0	Lower than 12th grade	Married	1.0	155.0	1.52	2	5.680057620779729	28.7	Obesity	260.21597306839715	47.1079047102422	965.6097955325538	105.0	9.066758643498158	43.0	5.833333333333333	5.6	2	8.487400000000003	4487.083581857384	Current	No	No	2.0	13.1	624.810533910534	2863.539682539683	2339.5573001443
2017-2020	112600.0	110.52790415094265	62.0	3	Female	3.0	High school grade	Other	1.0	155.0	1.18	1	6.7163521901950425	35.7	Obesity	305.63519974293854	52.05108304902234	1075.2879856502263	95.0	8.561210076833012	38.0	4.186046511627907	5.4	2	6.878600000000002	12704.87831389787	Current	No	No	1.0	13.2	1112.5	2042.0	3808.485
2017-2020	119547.0	66.379007015466	62.0	3	Male	3.0	College grade	Never married	2.0	164.0	2.8	2	6.031793183045758	32.7	Obesity	280.76130751272177	49.57096030447545	1054.3574483963985	103.0	8.585972706811063	41.0	5.000000000000001	5.7	2	6.965300000000001	6069.636633865653	Current	No	No	2.0	13.7	1100.5	4035.0	2881.53
2017-2020	122442.0	98.7622525030171	62.0	3	Female	3.0	College grade	Other	1.0	160.0	5.0	3	3.5311347682627154	21.7	Normal	160.84387926831096	25.82220598414757	568.5126976902973	92.0	7.412160334945205	43.0	2.291666666666667	5.5	4	11.224500000000004	69443.16980538947	Current	No	No	2.0	13.6	850.5	4362.0	4308.75
2017-2020	122572.0	96.56636277485984	62.0	3	Male	3.0	College grade	Married	2.0	161.0	1.68	2	4.873446098163663	28.0	Obesity	218.27810301736864	41.69412336527397	813.8654983933317	90.0	7.795646536334594	38.0	5.346534653465347	5.4	2	8.7866	12179.53611945128	Current	No	No	2.0	13.3	491.0	4442.5	1777.225
2017-2020	122923.0	71.65859778117311	61.0	3	Male	4.0	College grade	Other	1.0	163.0	2.65	2	5.070645266850573	31.1	Obesity	246.1786805007838	44.22553908338512	874.6863085317237	137.0	7.9157131993821155	38.0	4.421768707482993	6.5	2	7.631500000000001	8312.844551932989	Current	No	No	2.0	14.6	792.5	2935.5	3567.365
2017-2020	123852.0	95.65926810998974	60.0	3	Female	3.0	College grade	Married	1.0	156.0	5.0	3	3.808436907945093	19.1	Normal	159.43671360702223	25.52254473955981	613.5391858699545	97.0	8.347471916598021	43.0	3.1818181818181817	5.6	4	11.457400000000003	50769.0286188592	Current	No	No	1.0	13.0	1019.0	4196.0	2572.26
2017-2020	118655.0	105.27208002751928	58.0	2	Female	3.0	Lower than 12th grade	Never married	1.0	150.0	0.78	1	6.4722270723424105	41.3	Obesity	359.5780519483953	66.4651284842388	1026.4952136735062	114.0	8.706490361946617	37.0	6.041666666666667	5.8	2	7.3512	9118.80903858756	Current	No	No	2.0	13.3	691.810533910534	3238.539682539683	2184.8873001443003
2017-2020	122351.0	101.5185494980435	57.0	2	Female	5.0	College grade	Married	2.0	161.0	5.0	3	3.4626259741822167	20.4	Normal	147.66533555424505	23.71086359921189	592.109041585159	96.0	7.238496840894365	41.0	1.970260223048327	5.3	4	10.875700000000002	4761.4913098473935	Current	No	No	2.0	13.7	1917.5	6230.5	2879.8450000000003
2017-2020	116984.0	86.42155879181844	56.0	2	Female	3.0	College grade	Married	1.0	149.0	5.0	3	6.019785589961226	41.7	Obesity	355.9067841996129	61.21052084086554	1054.0644568022108	117.0	8.534934872892395	39.0	4.393939393939394	5.8	2	6.847200000000001	30568.160924218668	Current	No	No	1.0	13.2	1068.0	3192.0	2870.985
2017-2020	113425.0	86.96071522622101	55.0	2	Female	2.0	College grade	Married	1.0	165.0	2.73	2	4.514088165621032	26.0	Over weight	217.0835181000912	34.945959832609056	777.3259821199416	95.0	8.349366080772736	45.0	3.216374269005848	5.5	3	9.748500000000002	13596.391128993402	Current	No	No	1.0	13.8	1293.5	2416.5	3834.595
2017-2020	111876.0	82.46400298699686	54.0	2	Male	5.0	High school grade	Married	1.0	158.0	0.93	1	6.737486617723599	42.8	Obesity	356.53517174436485	63.71015631224113	1102.926559321353	105.0	8.3302610220646	41.0	4.913793103448277	5.7	1	6.1013	12911.099551211044	Current	No	No	2.0	14.6	939.5161718547938	3470.4071716728968	2846.164500348851
2017-2020	122713.0	73.03861962304556	54.0	2	Female	2.0	College grade	Married	2.0	151.0	2.19	2	5.345688051797076	36.3	Obesity	278.1646439717537	51.843900889568005	869.7434460273843	133.0	7.662937850461535	40.0	4.285714285714286	6.0	2	7.637000000000001	3211.608223614672	Current	No	No	2.0	14.0	614.810533910534	3000.539682539683	2136.6173001443003
2017-2020	115710.0	107.05229469143296	53.0	2	Male	3.0	High school grade	Married	1.0	157.0	4.81	3	5.339273139637646	29.6	Obesity	268.6261478603467	47.34769271263078	933.8388721226244	112.0	9.075207697984686	38.0	5.660377358490566	6.0	2	8.591000000000001	106576.37238057304	Current	No	No	1.0	13.8	922.810533910534	4389.539682539683	3226.5123001443003
2017-2020	121315.0	80.27027137451356	53.0	2	Male	1.0	Lower than 12th grade	Other	2.0	155.0	0.12	1	6.290328277249227	30.9	Obesity	301.5034079841181	53.23763849060133	1039.1622314015722	123.0	9.757391844146218	42.0	5.816326530612245	5.7	2	8.432300000000001	5963.518615502702	Current	No	No	2.0	12.9	1686.310533910534	2751.039682539683	2842.3573001443
2017-2020	116210.0	109.27460608392252	52.0	2	Female	3.0	College grade	Married	2.0	149.0	5.0	3	5.993534016864494	39.4	Obesity	344.5986943877095	61.77559202419879	976.9460447489124	99.0	8.746159756033236	38.0	5.728155339805825	5.9	2	7.854100000000002	64637.4797846362	Current	No	No	2.0	16.2	721.5	3059.0	3200.24
2017-2020	117297.0	107.50300387611937	52.0	2	Female	1.0	High school grade	Married	1.0	159.0	3.79	3	7.238858856957017	44.8	Obesity	400.4756045461074	67.1096149864015	1168.3518195128624	125.0	8.939187601475613	38.0	4.402985074626866	5.9	1	6.144100000000003	8871.010084129613	Current	No	No	2.0	14.6	798.0	3000.5	1436.495
2017-2020	112883.0	82.17054568207935	51.0	2	Male	3.0	High school grade	Married	1.0	149.0	1.26	1	6.153696837254538	32.3	Obesity	285.45241428927443	51.939165725904026	1051.6667894868006	112.0	8.837536046107568	38.0	6.020408163265307	5.9	2	7.197100000000002	12143.294631418918	Current	No	No	2.0	13.9	444.5	3083.0	2153.94
2017-2020	117091.0	61.37764320911608	51.0	2	Male	4.0	High school grade	Never married	1.0	170.0	0.82	1	4.452435911413417	26.0	Over weight	218.9949453105699	41.59801098623002	785.8549383644681	91.0	8.422882511944996	40.0	6.363636363636363	5.6	3	9.675400000000002	11274.976537841496	Current	No	No	2.0	13.8	429.5	1460.0	2866.585
2017-2020	117510.0	109.95633536317422	51.0	2	Female	5.0	High school grade	Other	2.0	169.0	1.47	2	3.802852545916168	19.3	Normal	145.84914603984896	24.54372713558233	589.4421446170062	87.0	7.5569505720129	45.0	3.089887640449438	5.5	4	11.107500000000002	4596.3524804067865	Current	No	No	2.0	14.9	965.5	3078.0	4385.0650000000005
2017-2020	115338.0	104.16627032220356	49.0	2	Female	3.0	College grade	Married	2.0	164.0	5.0	3	3.905939840962477	26.4	Over weight	192.5805265698796	32.90701230536774	628.0751264267664	95.0	7.294716915525742	38.0	2.741116751269036	5.4	4	10.433600000000002	25788.758726667384	Current	No	No	1.0	16.2	1108.0	1380.0	3689.465
2017-2020	117775.0	94.5276133625592	49.0	2	Male	5.0	College grade	Other	2.0	161.0	5.0	3	4.37564317785456	24.8	Over weight	215.54876789752063	37.24165605618656	763.1121702178351	93.0	8.691482576512929	39.0	4.621848739495799	5.5	4	10.225500000000002	4664.7092298247135	Current	No	No	2.0	13.5	1009.5	2677.5	2788.755
2017-2020	121695.0	101.91836798194	47.0	2	Male	2.0	Lower than 12th grade	Never married	2.0	164.0	1.24	1	5.974573234122326	33.5	Obesity	299.8537079550832	52.45065551843781	972.0630651917024	111.0	8.950856953883081	36.0	5.225225225225224	5.8	2	8.188200000000002	8137.552184579423	Current	No	No	2.0	14.2	855.810533910534	3739.539682539683	3445.0223001443
2017-2020	123380.0	67.8606373821521	48.0	2	Female	5.0	College grade	Married	2.0	154.0	4.08	3	4.809571283893978	32.3	Obesity	253.7466100509112	44.450577223283645	842.1559318098355	89.0	7.855932199718614	39.0	3.9416058394160585	5.4	2	8.534600000000001	6130.816731231921	Current	No	No	2.0	14.1	553.0	2691.0	2006.38
2017-2020	109307.0	113.8786222323611	47.0	2	Male	5.0	Lower than 12th grade	Married	1.0	160.0	1.38	2	4.657488395177935	24.6	Over weight	218.8762580856654	39.02653442413235	774.0745712785726	103.0	8.89740886527095	40.0	5.1456310679611645	5.3	4	10.407700000000002	12448.819022304398	Current	No	No	2.0	13.0	594.810533910534	4812.039682539683	2750.1573001443003
2017-2020	122996.0	91.39683648165492	47.0	2	Female	5.0	College grade	Married	1.0	162.0	3.73	3	4.637835177872705	25.9	Over weight	206.46900158260823	33.5867524356302	697.5304107520549	92.0	7.971776122880628	36.0	2.983425414364641	5.4	4	10.3076	7436.567062802916	Current	No	No	1.0	14.1	790.5	2723.0	1788.645
2017-2020	113125.0	111.27075416542776	44.0	2	Female	5.0	College grade	Married	1.0	156.0	4.58	3	4.515044402827259	30.9	Obesity	250.78344449676865	38.964451984001926	725.5676355343404	103.0	8.115969077565328	39.0	2.4090909090909087	5.3	4	10.1917	5968.568573766789	Current	No	No	2.0	12.9	939.5161718547938	3470.4071716728968	2846.164500348851
2017-2020	112650.0	84.72665783442272	43.0	2	Female	5.0	College grade	Married	1.0	155.0	0.87	1	6.012114734925446	39.5	Obesity	337.153203849988	59.42488640313972	978.17106737237	105.0	8.535524148100961	40.0	5.0	5.8	2	7.648200000000003	11001.999916533714	Current	No	No	2.0	13.3	1009.5	2475.0	2432.33
2017-2020	118370.0	89.64982944285553	43.0	2	Female	3.0	High school grade	Never married	2.0	151.0	0.59	1	5.989382232736404	32.3	Obesity	276.6812623854171	52.93812927956772	1055.3291494081543	84.0	8.565983355585669	44.0	6.144578313253012	5.1	2	7.259900000000002	14096.09639332778	Current	No	No	2.0	14.4	482.0	3110.0	3532.81
2017-2020	122401.0	99.64760563108644	43.0	2	Female	5.0	College grade	Other	1.0	166.0	2.16	2	4.5925121979550605	30.2	Obesity	249.01853640639047	44.19847331051135	761.8977736407447	103.0	8.24564690087386	38.0	4.1803278688524586	5.1	3	10.0319	10153.909439352004	Current	No	No	2.0	13.0	861.0	2697.5	2454.88
2017-2020	113098.0	102.48698346124004	42.0	2	Male	3.0	College grade	Married	2.0	149.0	5.0	3	4.090791817105838	23.9	Normal	199.25690819654312	33.898253457418924	723.6610724460228	96.0	8.337109129562474	45.0	3.9416058394160585	5.4	4	10.3706	50183.02674047347	Current	No	No	1.0	13.6	1524.0	4836.0	5605.5650000000005
2017-2020	115770.0	81.48912011199693	42.0	2	Male	3.0	College grade	Married	2.0	172.0	0.95	1	6.099476612119521	33.4	Obesity	320.33370510007325	55.63898164002656	1125.9633825972635	110.0	9.59082949401417	43.0	5.0	5.3	2	7.6717	12491.457068789254	Current	No	No	1.0	12.8	871.5	4386.0	4264.25
2017-2020	111850.0	101.8757150566816	42.0	2	Female	3.0	College grade	Other	2.0	168.0	2.64	2	5.486870100915641	36.3	Obesity	293.3575439569749	54.79466271555879	893.811139439158	98.0	8.081475040137052	38.0	5.048543689320389	5.2	2	8.338800000000003	21885.216076039105	Current	No	No	2.0	14.8	865.5	2284.5	2450.745
2017-2020	123861.0	74.444225283169	42.0	2	Male	4.0	College grade	Other	1.0	150.0	4.06	3	4.611605030535801	31.6	Obesity	250.8210403987601	46.588217019992925	757.2255460139784	100.0	7.937374696163295	37.0	5.135135135135135	5.7	3	9.4313	3978.272810933344	Current	No	No	1.0	12.3	333.0	1823.0	1944.63
2017-2020	112845.0	110.03910088601287	41.0	2	Male	3.0	High school grade	Married	2.0	149.0	3.12	2	4.148972588840681	26.1	Over weight	195.85024348884264	37.721335246550986	697.8571894430024	110.0	7.503840746698951	43.0	4.621848739495799	5.5	3	9.757500000000002	17669.589671472382	Current	No	No	2.0	12.9	569.5	2606.0	2457.075
2017-2020	114802.0	115.1149377766455	41.0	2	Female	1.0	Lower than 12th grade	Married	1.0	151.0	0.8	1	6.202442935769286	31.6	Obesity	302.79688017693616	57.58910920525138	949.5940134662776	98.0	9.582179752434689	45.0	6.41025641025641	5.0	3	9.484000000000002	11215.265938446932	Current	No	No	2.0	12.9	865.5	3400.0	4646.264999999999
2017-2020	121696.0	97.5751105709322	40.0	2	Male	4.0	High school grade	Other	2.0	171.0	4.4	3	4.578743428388933	33.4	Obesity	267.49051931181685	44.8759137373216	893.7707172215197	97.0	8.008698182988528	38.0	3.625	5.8	2	7.918200000000002	7153.21848458984	Current	No	No	2.0	15.1	956.0	9256.5	2648.83
2017-2020	120454.0	106.55130401444308	40.0	2	Female	1.0	Lower than 12th grade	Married	1.0	154.0	1.09	1	5.318896319908266	28.0	Obesity	253.50322373406263	41.282613357691375	832.9391636976344	114.0	9.053686561930808	42.0	3.4482758620689657	5.0	3	10.123	17468.221711357703	Current	No	No	2.0	12.7	845.5	1510.5	4536.38
2017-2020	117059.0	115.01852939836677	39.0	1	Male	3.0	College grade	Married	1.0	151.0	3.05	2	4.89799506441817	25.0	Over weight	215.125522544544	38.92105488432763	785.6384083326745	103.0	8.605020901781758	42.0	5.1456310679611645	5.3	3	10.0207	46022.9091684726	Current	No	No	2.0	13.8	836.5	4955.0	2295.315
2017-2020	123322.0	120.57234399550616	39.0	1	Female	5.0	College grade	Married	2.0	166.0	2.89	2	4.477040722719954	27.8	Over weight	223.12753141951063	39.42478623093508	685.4349346484248	102.0	8.026170194946426	38.0	3.560606060606061	4.7	4	10.8823	5499.207641764316	Current	No	No	2.0	12.3	592.5	1327.0	2638.445
2017-2020	118126.0	110.63470864594616	38.0	1	Male	3.0	College grade	Never married	1.0	156.0	1.28	1	5.6480096238907525	32.2	Obesity	289.9147020268933	53.89828748613622	1009.2993197892774	107.0	9.003562174748238	42.0	6.136363636363637	5.4	2	8.093600000000002	13202.07087139908	Current	No	No	2.0	13.5	939.0	3311.0	2839.46
2017-2020	120624.0	93.83645525481496	38.0	1	Female	5.0	College grade	Married	1.0	163.0	5.0	3	3.364597360989987	23.2	Normal	168.99192750372873	30.923788952769502	560.8783800770308	94.0	7.284134806195205	40.0	3.401360544217688	5.0	4	11.473	9106.720221519092	Current	No	No	1.0	12.2	994.0	2769.5	3324.64
2017-2020	123204.0	117.34076623074492	37.0	1	Male	3.0	Lower than 12th grade	Married	2.0	156.0	2.39	2	3.899993113087856	22.1	Normal	190.3864947865877	32.02078287596359	733.9787038831346	105.0	8.6147735197551	43.0	4.160583941605839	5.7	4	10.3493	12556.242303227393	Current	No	No	2.0	13.6	959.5	4886.0	4277.42
2017-2020	123338.0	90.43707617747496	37.0	1	Female	3.0	Lower than 12th grade	Married	1.0	152.0	2.6	2	5.369357651246052	35.2	Obesity	280.60651952539814	52.222083203413554	858.5602884342436	92.0	7.971776122880628	40.0	5.283018867924528	5.6	2	8.379400000000002	18871.13337180985	Current	No	No	2.0	14.5	460.5	4131.0	1677.0700000000002
2017-2020	119646.0	121.22380085318144	36.0	1	Female	3.0	College grade	Married	1.0	172.0	2.15	2	5.252464745158298	30.0	Obesity	270.520867049811	45.95008667993011	875.5858730178882	97.0	9.0173622349937	42.0	4.344262295081967	5.3	3	9.498700000000005	80051.52549053631	Current	No	No	1.0	12.7	724.0	3218.5	2847.2650000000003
2017-2020	116721.0	115.59354724258124	35.0	1	Female	1.0	College grade	Married	2.0	155.0	1.44	2	5.054755350089359	26.9	Over weight	230.25533290130235	37.76482805593522	790.0582612189668	94.0	8.559677803022392	40.0	3.533333333333333	5.3	3	9.930700000000002	9370.098402527085	Current	No	No	2.0	13.5	576.5	3906.5	1968.425
2017-2020	119277.0	118.5662669751566	35.0	1	Female	3.0	College grade	Married	2.0	163.0	2.44	2	6.611550303544172	34.8	Obesity	309.9259803480996	54.81420548350942	1062.4761337795485	99.0	8.905918975520104	37.0	5.0	5.3	2	7.500700000000001	27541.39138146945	Current	No	No	2.0	13.5	936.0	3117.0	3179.865
2017-2020	114576.0	92.87869313530868	35.0	1	Female	3.0	College grade	Married	2.0	159.0	3.69	3	4.265006000218797	27.4	Over weight	211.49198256843795	36.69633403977857	742.5375446380924	90.0	7.718685495198466	46.0	3.466666666666667	5.2	3	9.634800000000002	34338.37978200904	Current	No	No	2.0	12.9	888.0	2784.5	4036.06
2017-2020	111037.0	116.9366932361714	34.0	1	Male	3.0	College grade	Married	2.0	153.0	5.0	3	3.64947894446115	23.4	Normal	189.57925929043697	30.85746980706129	714.5679773254932	100.0	8.101677747454572	46.0	2.9775280898876404	5.3	4	10.2997	129041.57037742014	Current	No	No	2.0	13.0	2413.0	4516.5	3469.545
2017-2020	116121.0	118.41074334947264	34.0	1	Female	4.0	High school grade	Never married	2.0	151.0	0.69	1	4.616461515507658	30.3	Obesity	225.32057430199583	38.10916074085971	728.0159809955575	87.0	7.436322584224285	37.0	3.206521739130435	5.9	3	9.0961	5611.385296105478	Current	No	No	2.0	16.2	714.310533910534	3363.039682539683	2087.5223001443
2017-2020	120617.0	89.36295536177624	34.0	1	Male	2.0	Lower than 12th grade	Married	2.0	168.0	0.98	1	5.677421749905306	36.9	Obesity	314.15134907583644	57.64889761993345	949.2649165841668	106.0	8.513586695822125	44.0	5.841584158415841	5.9	2	7.8721	9097.388862762808	Current	No	No	2.0	13.5	1138.0	4923.0	4977.35
2017-2020	123099.0	96.200122257178	34.0	1	Female	2.0	Lower than 12th grade	Married	1.0	153.0	5.0	3	3.3043301035804737	21.8	Normal	154.78059223251788	28.631891273597283	520.4319913139248	101.0	7.10002716662926	41.0	3.1875	5.1	4	11.7509	15753.924880556317	Current	No	No	1.0	12.8	631.5	2874.0	1497.005
2017-2020	122490.0	100.70718502048864	33.0	1	Male	3.0	College grade	Married	1.0	156.0	0.64	1	5.390077940983919	35.6	Obesity	287.4353332940166	51.08031325739749	980.9941852590732	107.0	8.07402621612406	43.0	4.418604651162791	5.7	2	7.082300000000002	42304.06218493232	Current	No	No	2.0	13.3	1264.0	2836.0	5236.715
2017-2020	123306.0	80.28128373003447	33.0	1	Male	3.0	College grade	Married	2.0	158.0	2.08	2	6.0617885907645865	32.7	Obesity	335.67406648503965	67.3465489760795	1048.0832473431972	105.0	10.26526197201956	41.0	7.692307692307692	5.0	3	9.214000000000002	45732.60381989087	Current	No	No	1.0	13.5	1907.0	4746.5	3331.53
2017-2020	120745.0	93.50581205728233	32.0	1	Male	5.0	College grade	Never married	1.0	161.0	5.0	3	4.854864158186524	26.1	Over weight	243.8394675579489	44.845986194760535	839.8914993662687	113.0	9.3425083355536	46.0	5.909090909090909	5.2	4	10.2018	13042.122433180764	Current	No	No	1.0	13.2	140.5	2422.0	1467.9299999999998
2017-2020	115634.0	122.47054048530605	32.0	1	Male	5.0	College grade	Married	1.0	160.0	4.22	3	4.191039243823247	23.5	Normal	195.37552828385788	33.288336040046545	714.9912949962459	96.0	8.313852267398207	45.0	3.722627737226277	5.1	4	10.607900000000004	12285.351872385858	Current	No	No	2.0	13.0	2081.5	4089.5	2692.88
2017-2020	116076.0	111.9867986892862	32.0	1	Female	2.0	College grade	Married	1.0	165.0	2.73	2	6.295376834658577	34.4	Obesity	324.1688950934997	59.02403036781131	1062.0300720069015	104.0	9.4235143922529	41.0	5.604395604395604	5.1	2	8.2049	17240.366947073224	Current	No	No	2.0	13.0	765.0	3327.0	5232.535
2017-2020	116833.0	126.94054562516726	30.0	1	Female	1.0	College grade	Never married	1.0	152.0	0.92	1	4.360377412185084	26.1	Over weight	212.5761266879865	40.06670859942042	758.2696319789862	106.0	8.144679183447758	43.0	5.247524752475248	5.3	3	9.858700000000002	9175.544264679693	Current	No	No	2.0	13.2	829.0	3968.5	3346.92
2017-2020	116629.0	101.58937601542708	30.0	1	Female	3.0	College grade	Married	2.0	172.0	5.0	3	3.6200839748594817	23.5	Normal	170.34820125635292	29.252815052449407	603.8300070065616	97.0	7.248859627929911	45.0	2.412060301507537	4.8	4	11.0162	65414.18017917582	Current	No	No	1.0	12.5	379.0	2218.0	3085.445
2017-2020	111887.0	107.02085458107828	29.0	1	Female	4.0	College grade	Married	1.0	170.0	3.98	3	3.369111499027837	19.3	Normal	153.85527917159612	25.88169015630704	550.8497300910514	84.0	7.971776122880628	40.0	3.660130718954248	5.6	4	11.853400000000002	12760.065557313475	Current	No	No	2.0	13.8	305.0	1440.0	1539.97
2017-2020	113366.0	120.1850058907146	26.0	1	Female	1.0	High school grade	Married	2.0	166.0	0.59	1	6.5736998581739226	36.8	Obesity	339.7737413704179	62.14385771753742	1059.023047151819	106.0	9.232982102457008	35.0	6.043956043956044	5.5	2	7.804500000000001	14909.58160467077	Current	No	No	2.0	14.2	1012.0	3597.0	3454.2
2017-2020	116029.0	132.05924026848865	26.0	1	Male	1.0	College grade	Never married	1.0	169.0	2.72	2	5.547817681593902	35.5	Obesity	307.3650983559913	55.02218481616045	1020.798453413278	101.0	8.65817178467581	41.0	4.811320754716981	5.1	2	7.7369	26430.01925001756	Current	No	No	1.0	12.6	1517.5	3291.5	3545.47
2017-2020	110520.0	127.92006976770332	25.0	1	Male	1.0	Lower than 12th grade	Never married	1.0	154.0	5.0	3	3.6257933928969206	23.8	Normal	183.32083549579227	31.99992985425002	619.285511506794	108.0	7.7025561132685825	45.0	3.625	5.8	4	10.7262	29325.49934698396	Current	No	No	1.0	14.1	1874.5	4994.5	3691.28
2017-2020	121895.0	102.74211193703567	26.0	1	Male	2.0	College grade	Never married	1.0	153.0	5.0	3	5.009052802168927	33.7	Obesity	279.7529164509484	51.23141736129551	852.5407869291513	102.0	8.301273485191347	43.0	5.283018867924528	5.6	3	8.829400000000001	20796.826977030232	Current	No	No	1.0	13.0	1177.0	2275.0	5615.59
2017-2020	116226.0	127.92006976770332	25.0	1	Male	3.0	High school grade	Never married	2.0	153.0	5.0	3	3.943594346695006	24.5	Over weight	193.80048082388493	36.197758113058335	677.1151493275325	109.0	7.910223707097344	42.0	4.736842105263158	5.4	4	10.478600000000002	209068.41607768944	Current	No	No	2.0	13.0	434.0	3113.5	1547.81
2017-2020	114374.0	123.2326705800926	25.0	1	Male	3.0	High school grade	Married	2.0	169.0	3.31	2	4.051949930641938	27.4	Over weight	214.8999540573623	34.989777313176155	706.660067903954	98.0	7.843064016692054	42.0	2.628865979381444	5.1	4	10.2389	69004.600243553	Current	No	No	1.0	12.8	1089.0	6927.0	3288.405
2017-2020	122951.0	126.43316533152412	25.0	1	Male	3.0	College grade	Never married	2.0	149.0	5.0	3	3.2586325342322024	19.6	Normal	151.3904912708509	27.15793998100716	577.7555483193697	87.0	7.724004656676065	47.0	3.5658914728682167	4.6	4	11.8914	85491.19890064318	Current	No	No	2.0	22.0	1115.310533910534	4043.539682539683	2593.9573001443005
2017-2020	122740.0	125.0919247454359	24.0	1	Female	3.0	High school grade	Married	1.0	157.0	2.55	2	5.4777753596031	28.8	Obesity	245.4216059438649	44.07807209855006	864.9407292813294	93.0	8.52158353971753	39.0	5.09433962264151	5.4	3	9.0476	8754.753770270068	Current	No	No	2.0	14.2	723.5	1428.0	3870.755
2017-2020	110526.0	127.05270973143378	23.0	1	Male	3.0	College grade	Married	1.0	159.0	1.78	2	3.6166780143659056	26.4	Over weight	182.67965363597165	33.82060231960616	662.2137444303972	92.0	6.919683849847411	42.0	3.373493975903614	5.6	3	9.459400000000002	36990.178488254336	Current	No	No	2.0	13.6	2710.5	5293.5	3184.075
2017-2020	114393.0	74.33468416749277	23.0	1	Male	3.0	College grade	Never married	2.0	167.0	0.0	1	4.570799368733857	27.9	Over weight	242.76060154006032	42.55156926916458	839.6558440364095	101.0	8.701096829392844	44.0	4.473684210526316	5.1	3	9.6629	12495.418176294012	Current	No	No	1.0	12.7	512.5	3370.5	2568.36
2017-2020	112847.0	126.32933833699164	23.0	1	Female	3.0	Lower than 12th grade	Married	2.0	160.0	3.2	2	4.996647041346816	30.8	Obesity	255.76319910542009	46.491732959721325	815.4527971478003	101.0	8.303999970955196	36.0	4.495412844036697	4.9	3	9.6201	38834.04894998085	Current	No	No	2.0	12.3	939.5161718547938	3470.4071716728968	2846.164500348851
2017-2020	121371.0	128.01563832562462	23.0	1	Male	1.0	High school grade	Married	2.0	154.0	0.49	1	4.840463725122114	29.5	Obesity	228.3624231560433	44.053690918971455	822.8788332707594	118.0	7.741099090035366	41.0	4.864864864864865	5.4	2	8.6156	22269.52517935117	Current	No	No	2.0	13.6	1460.310533910534	5436.539682539683	2674.8173001443
2017-2020	124051.0	128.24720613414075	23.0	1	Female	3.0	College grade	Married	1.0	157.0	3.37	2	5.585397780475478	42.4	Obesity	333.711228607127	58.33539863839246	931.0858100052624	97.0	7.870547844507712	40.0	3.591549295774648	5.1	2	7.700900000000002	47552.97986503278	Current	No	No	2.0	13.7	939.5161718547938	3470.4071716728968	2846.164500348851
2017-2020	120894.0	117.24282497074609	22.0	1	Female	5.0	College grade	Never married	2.0	164.0	5.0	3	6.288093097003118	44.9	Obesity	370.6866963849542	71.60414368408621	1079.0367754457352	110.0	8.25582842728183	38.0	6.153846153846153	5.6	2	6.309400000000004	21440.48171326516	Current	No	No	2.0	13.6	1085.5	4328.5	1741.37
2017-2020	122383.0	108.39564360575278	22.0	1	Female	5.0	High school grade	Married	2.0	165.0	4.25	3	3.968702691509888	23.4	Normal	187.6281296412632	32.69911822203734	629.4362468734683	92.0	8.01829613851552	43.0	3.955223880597015	5.3	4	11.172700000000004	12686.299300994917	Current	No	No	2.0	14.1	1260.0	4427.5	4694.995
2017-2020	112034.0	89.67797794377805	21.0	1	Female	3.0	College grade	Married	2.0	164.0	2.72	2	4.54789580600675	19.0	Normal	146.4938986942181	25.433164688753696	762.6821266673318	97.0	7.710205194432532	42.0	3.419354838709677	5.3	3	9.335032733812952	18950.411047226826	Current	No	No	2.0	13.4	1031.0	2452.0	2223.825
2017-2020	124554.0	93.25483695576794	22.0	1	Male	3.0	College grade	Married	2.0	164.0	1.35	2	3.471442760098388	20.5	Normal	163.7163796368209	29.6909858719266	600.5595974970212	98.0	7.986164860332727	47.0	4.369747899159664	5.2	4	11.5248	12685.75006815041	Current	No	No	2.0	13.1	1133.5	4068.0	1829.67
2017-2020	116546.0	125.89648606229235	21.0	1	Male	4.0	College grade	Married	2.0	162.0	2.13	2	2.7636892410378464	18.8	Normal	137.93441397770323	24.283372267965525	493.0421606011519	96.0	7.336936913707618	41.0	3.0994152046783627	5.3	4	12.189700000000002	18548.59382635336	Current	No	No	1.0	15.4	1735.5	6471.5	10373.075
2017-2020	118450.0	127.2377786402013	21.0	1	Male	3.0	College grade	Never married	2.0	153.0	5.0	3	4.13827121548924	26.6	Over weight	197.20359163309703	37.217690220686784	696.8848726883881	107.0	7.4136688583871075	48.0	3.8636363636363633	5.1	3	9.887900000000002	208170.7723994184	Current	No	No	2.0	12.8	671.5	2836.0	3409.91
2017-2020	116386.0	120.55345613464031	20.0	1	Male	3.0	High school grade	Never married	2.0	152.0	1.66	2	5.515867973598684	32.7	Obesity	275.8282631284466	52.44810646068039	894.1221985203467	94.0	8.43511508038063	43.0	5.795454545454545	5.1	2	8.807900000000002	17067.284726254737	Current	No	No	2.0	13.5	644.5	1509.5	1300.71
2017-2020	124097.0	129.44549921230032	20.0	1	Male	1.0	High school grade	Never married	1.0	158.0	5.0	3	4.697325932157149	29.9	Obesity	228.5830884142698	42.6621680527647	839.4121440764825	110.0	7.644919344958857	40.0	3.858267716535433	4.9	2	8.5761	17828.445827659885	Current	No	No	2.0	13.3	821.810533910534	3603.539682539683	2232.0823001443005
2017-2020	124744.0	54.52680250049816	80.0	3	Male	3.0	Lower than 12th grade	Married	2.0	164.0	5.0	3	4.775631221848967	30.2	Obesity	228.4791363342696	40.66931017954577	804.2162977593661	99.0	7.565534315704291	33.0	4.066666666666666	6.1	2	8.2299	8653.496623493107	Current	No	No	2.0	14.1	939.5161718547938	3470.4071716728968	2846.164500348851
2017-2020	121722.0	70.58935650000927	79.0	3	Male	5.0	College grade	Other	2.0	151.0	3.92	3	4.883265751227502	27.8	Over weight	208.57612225898487	37.81539043660416	875.5695491950911	98.0	7.502738210754851	38.0	3.87323943661972	5.5	2	7.624500000000001	10160.877598617344	Current	No	No	1.0	13.8	1521.5	3254.0	3112.275
2017-2020	123268.0	100.39440636985336	63.0	3	Female	2.0	College grade	Married	1.0	161.0	5.0	3	5.610741716056872	29.6	Obesity	258.1787253613186	40.50868909148743	879.2032269061119	99.0	8.722254235179681	41.0	3.2954545454545454	5.8	3	8.890200000000002	9974.285756449704	Current	No	No	1.0	13.7	1439.5	4980.5	3805.165
2017-2020	120022.0	95.14139311573524	56.0	2	Male	3.0	College grade	Never married	2.0	165.0	3.85	3	4.32382655713849	22.4	Normal	192.05651416526047	32.437514844877704	754.5077342206665	108.0	8.573951525234847	40.0	4.160583941605839	5.7	3	10.0973	11449.71976884216	Current	No	No	2.0	13.2	1779.0	6824.5	4057.835
2017-2020	111358.0	107.5694315239994	48.0	2	Male	5.0	College grade	Married	1.0	156.0	4.58	3	3.986044108617715	23.3	Normal	178.4696808413571	31.412101399771515	644.9419367743462	101.0	7.659642954564682	45.0	3.725490196078432	5.7	4	10.4393	7463.577264657597	Current	No	No	2.0	12.7	188.5	1249.5	2205.305
2017-2020	111405.0	117.02881913272002	44.0	2	Male	1.0	Lower than 12th grade	Married	2.0	165.0	1.22	1	5.904648106709847	35.8	Obesity	311.0828259623695	53.515931017062194	980.1715857138346	108.0	8.68946441235669	38.0	4.67741935483871	5.8	2	7.810200000000002	11765.110204595425	Current	No	No	2.0	13.8	956.5	4833.0	3156.7
2017-2020	110552.0	125.53904310654625	34.0	1	Female	1.0	Lower than 12th grade	Married	1.0	161.0	1.91	2	5.993794348749762	33.5	Obesity	302.5937107994573	51.718525468835104	903.264808356589	104.0	9.03264808356589	35.0	4.873949579831933	5.8	3	8.962200000000001	15018.001271895788	Current	No	No	2.0	17.3	1211.0	3925.0	4720.84
2017-2020	114688.0	109.3910980252254	28.0	1	Female	4.0	College grade	Married	2.0	172.0	1.13	1	3.338393333992426	22.7	Normal	166.52628914115724	29.8782690141843	575.8728501136935	93.0	7.335959874059791	41.0	3.548387096774193	5.5	4	11.062500000000002	17764.03619117819	Current	No	No	1.0	15.8	1017.0	3349.0	2683.685
2017-2020	111067.0	55.61419964068941	80.0	3	Female	3.0	College grade	Other	1.0	155.0	3.33	2	5.982726942868576	28.3	Obesity	245.9118428696944	38.9343344799611	931.5105850046372	90.0	8.68946441235669	36.0	3.333333333333333	5.6	2	8.424400000000002	14557.538959718648	Current	No	Yes	2.0	13.4	939.5161718547938	3470.4071716728968	2846.164500348851
2017-2020	111221.0	75.18186588089276	80.0	3	Male	3.0	College grade	Married	2.0	170.0	5.0	3	5.495966658677121	28.3	Obesity	247.36963602590336	41.951267130463	1005.2123018720456	106.0	8.740976538017787	44.0	4.341085271317829	5.6	2	7.722400000000002	11705.967315678392	Current	No	Yes	1.0	13.3	958.0	3221.5	2544.1
2017-2020	110929.0	71.75820881702404	80.0	3	Male	3.0	College grade	Married	1.0	159.0	4.8	3	4.915820183495883	31.7	Obesity	247.0567016668792	41.592981634928094	875.9991566989661	97.0	7.793586803371584	32.0	3.04093567251462	5.2	2	8.176800000000002	19115.055152033445	Current	No	Yes	2.0	15.8	629.5	4210.5	2238.45
2017-2020	111625.0	62.37927741583468	80.0	3	Male	5.0	Lower than 12th grade	Married	2.0	159.0	2.37	2	5.03636490126018	26.9	Over weight	225.32302501518672	38.93986224116926	877.8384022896494	101.0	8.376320632534823	40.0	4.0310077519379846	5.2	3	8.860800000000003	8678.436167447222	Current	No	Yes	2.0	14.1	519.0	2311.0	1983.625
2017-2020	111143.0	90.86220463833337	80.0	3	Male	3.0	Lower than 12th grade	Married	1.0	165.0	0.62	1	4.865919667329102	26.0	Over weight	211.11210257688847	34.94382071998951	803.8499290427677	96.0	8.11969625295725	36.0	3.006134969325154	4.9	3	9.548100000000002	0.0	Current	No	Yes	2.0	13.2	1138.5	3920.5	1350.27
2017-2020	114104.0	58.21122421794302	80.0	3	Male	3.0	Lower than 12th grade	Married	1.0	158.0	1.46	2	5.964142271472493	30.0	Obesity	264.8570212837442	50.43091437772645	1029.4109560561524	123.0	8.828567376124806	37.0	6.823529411764706	5.8	2	7.468200000000001	6507.588024828916	Current	No	Yes	2.0	13.5	1127.0	2047.5	2856.94
2017-2020	112930.0	71.75820881702404	80.0	3	Male	3.0	College grade	Married	1.0	159.0	5.0	3	5.060040534863535	29.8	Obesity	241.39385375267503	37.26165381140629	931.5534624683768	103.0	8.100464891029363	41.0	2.3245614035087723	5.3	2	7.8877000000000015	15142.21415556688	Current	No	Yes	2.0	13.1	1205.810533910534	3396.039682539683	2869.4323001443
2017-2020	114589.0	63.67209818567728	80.0	3	Male	3.0	High school grade	Married	2.0	151.0	4.35	3	5.36217534745726	31.0	Obesity	278.80394938955016	51.52224995159492	992.002439279593	132.0	8.993675786759683	37.0	6.451612903225806	6.0	2	7.925000000000002	5186.205825065778	Current	No	Yes	2.0	16.4	818.0	3072.5	2016.835
2017-2020	115109.0	61.750772475244354	80.0	3	Male	2.0	College grade	Other	2.0	153.0	2.88	2	4.3488697950005495	24.0	Over weight	190.32063202544447	35.273175247681515	763.6615360020963	109.0	7.930026334393524	37.0	5.517241379310345	6.4	3	8.9646	14192.338784582373	Current	No	Yes	2.0	13.9	685.0	2109.0	1077.995
2017-2020	115526.0	54.035201997418696	80.0	3	Male	3.0	College grade	Married	2.0	170.0	4.43	3	6.186072305579375	31.7	Obesity	293.4055655361942	49.26434494748987	1100.502263162571	109.0	9.25569607369698	42.0	4.919354838709677	6.1	2	7.0959	8971.226382604633	Current	No	Yes	2.0	15.0	1384.5	4231.0	2226.76
2017-2020	118690.0	81.94931432479191	80.0	3	Male	4.0	Lower than 12th grade	Married	1.0	172.0	1.52	2	4.323447148881717	23.2	Normal	193.07390482893933	31.88215867303672	742.3358754629909	121.0	8.322151070212902	42.0	3.333333333333333	5.6	3	10.0444	0.0	Current	No	Yes	2.0	15.2	612.0	2126.5	2310.445
2017-2020	120122.0	74.29824276778098	80.0	3	Male	3.0	College grade	Married	2.0	158.0	2.43	2	6.023948194309906	35.0	Obesity	307.2737400680166	57.43977024619063	1009.6137173663404	114.0	8.779249716229046	43.0	6.593406593406593	6.0	2	7.502000000000002	12295.252264696355	Current	No	Yes	2.0	14.8	945.5	2508.5	2955.995
2017-2020	121411.0	67.31049657491492	80.0	3	Female	3.0	Lower than 12th grade	Other	1.0	165.0	5.0	3	5.22267689532074	19.2	Normal	149.42189444327923	24.00176891508561	769.822574370277	109.0	7.7823903355874595	35.0	2.6576576576576576	5.9	3	9.004432733812951	8829.011783228983	Current	No	Yes	2.0	13.5	752.310533910534	2909.039682539683	2220.1173001443003
2017-2020	121323.0	59.34889190914557	80.0	3	Male	3.0	College grade	Married	2.0	170.0	5.0	3	5.037588335022583	25.3	Over weight	233.89929977768264	42.75895663728965	903.2395884695492	102.0	9.245031611766112	40.0	5.934065934065934	5.4	3	9.389600000000002	11101.859695250305	Current	No	Yes	1.0	12.4	1186.0	4525.0	2915.615
2017-2020	123402.0	62.13357742120354	80.0	3	Female	3.0	High school grade	Married	2.0	172.0	5.0	3	6.559474247434658	34.6	Obesity	314.5483790562891	54.2747512320736	1008.191191830707	125.0	9.090993614343615	37.0	5.517241379310345	6.4	2	7.650600000000001	43981.73505210882	Current	No	Yes	2.0	14.6	794.0	3869.5	2442.165
2017-2020	123281.0	26.53088472634619	80.0	3	Female	3.0	High school grade	Other	2.0	149.0	5.0	3	5.603758303142032	26.1	Over weight	241.03818012993293	38.75821553344032	892.1183218602114	101.0	9.2351793153231	37.0	1.9047619047619049	2.8	4	10.921200000000002	36400.7970157312	Current	No	Yes	2.0	18.1	280.0	1065.0	3158.205
2017-2020	118017.0	59.44027693236431	79.0	3	Female	3.0	College grade	Married	1.0	149.0	3.55	3	5.333088439874314	32.4	Obesity	279.95129952547563	44.62459295207762	848.4943707840033	101.0	8.640472207576408	40.0	3.333333333333333	5.6	3	9.234400000000004	20381.108827939745	Current	No	Yes	2.0	13.6	1871.5	3020.5	2266.195
2017-2020	117266.0	92.77790687992608	79.0	3	Female	3.0	College grade	Other	1.0	170.0	2.43	2	4.253307600694311	20.7	Normal	165.9035938686243	26.53273734160013	665.2173087485902	110.0	8.014666370464942	44.0	2.657004830917874	5.5	4	10.657500000000002	24243.578903154663	Current	No	Yes	2.0	12.8	683.5	2033.0	3296.745
2017-2020	121720.0	83.60254015416622	79.0	3	Female	3.0	College grade	Other	2.0	159.0	4.2	3	4.122399550290078	21.1	Normal	166.94053551778023	25.24530657476238	666.1797673268766	103.0	7.911873721221812	43.0	2.0074349442379185	5.4	4	10.6046	18139.50978959221	Current	No	Yes	2.0	12.7	663.810533910534	2240.039682539683	2838.9223001443
2017-2020	123464.0	NA	79.0	3	Male	4.0	High school grade	Married	1.0	162.0	2.94	2	3.5221731610720712	22.0	Normal	159.32581190365318	27.090137267992564	619.1980417164702	127.0	7.242082359256962	42.17869158878505	2.1370967741935485	5.3	4	10.5427	5678.860589167797	Current	No	Yes	2.0	23.1	522.5	3534.0	1105.515
2017-2020	113129.0	77.4885479099586	79.0	3	Male	3.0	Lower than 12th grade	Married	2.0	166.0	1.58	2	4.515927671768011	24.4	Over weight	197.80263305076087	32.73605076776561	732.0318755935946	99.0	8.10666528896561	39.0	3.072289156626506	5.1	4	10.220900000000002	4619.82885466752	Current	No	Yes	2.0	13.1	1068.0	2416.5	2421.915
2017-2020	122354.0	64.4690360428633	78.0	3	Male	3.0	High school grade	Married	1.0	157.0	2.04	2	5.612834737149043	30.3	Obesity	258.35444337610994	46.05602840163313	1003.5748510022488	103.0	8.526549286340263	38.0	5.225225225225224	5.8	2	7.369200000000001	37165.65603797366	Current	No	Yes	2.0	14.0	999.310533910534	4089.039682539683	2969.3673001443003
2017-2020	113379.0	90.7050404757967	76.0	3	Male	4.0	College grade	Other	2.0	155.0	3.29	2	4.574176599989558	30.7	Obesity	228.9397464436666	39.38968293247832	772.5784277382364	99.0	7.457320731064058	40.0	3.2044198895027622	5.8	2	8.638200000000001	3202.8443294477065	Current	No	Yes	2.0	14.5	789.5	2546.0	2624.21
2017-2020	121741.0	88.26249822308465	77.0	3	Male	3.0	Lower than 12th grade	Married	2.0	151.0	2.78	2	5.171581960286849	27.2	Over weight	248.28578066688	39.559883902692846	909.1641086184284	122.0	9.128153700988236	39.0	3.607594936708861	5.7	3	9.053300000000002	17288.68155897558	Current	No	Yes	2.0	13.4	853.0	2268.5	1445.09
2017-2020	122214.0	91.53170114263084	76.0	3	Female	3.0	College grade	Other	3.0	156.0	4.8	3	5.385363262319215	30.4	Obesity	261.75370274993395	39.0055121543511	888.5849382826706	98.0	8.610319169405722	39.0	2.4000000000000004	5.4	3	8.8946	28979.25608842882	Current	No	Yes	2.0	13.4	968.0	3817.0	2276.955
2017-2020	109747.0	78.44394629073736	74.0	3	Female	3.0	High school grade	Other	1.0	165.0	2.07	2	5.329954397360996	30.7	Obesity	256.35820018762075	40.892520794748734	882.6404482029809	92.0	8.350429973538136	39.0	3.1818181818181817	5.6	2	8.559400000000002	50267.2416989756	Current	No	Yes	2.0	14.3	255.5	758.5	1755.61
2017-2020	113362.0	97.53878217837648	74.0	3	Male	3.0	High school grade	Other	2.0	157.0	1.37	2	4.219198154719613	20.3	Normal	170.41443072700406	28.688425713177647	731.187040212909	112.0	8.39479954320217	41.0	3.741496598639456	5.5	4	10.288500000000004	12260.73839787553	Current	No	Yes	2.0	14.1	577.5	2675.5	2936.785
2017-2020	112799.0	95.47100994183975	74.0	3	Male	2.0	Lower than 12th grade	Other	1.0	159.0	2.25	2	4.543289075699923	19.3	Normal	148.56758408664342	25.26316513270047	761.455249087307	113.0	7.697802284282042	42.0	2.880434782608696	5.3	3	9.335032733812952	0.0	Current	No	Yes	2.0	14.8	939.5161718547938	3470.4071716728968	2846.164500348851
2017-2020	114963.0	56.59995378356909	74.0	3	Male	2.0	Lower than 12th grade	Married	2.0	153.0	0.84	1	4.345560165424941	24.2	Over weight	206.11365511126488	36.23928699924696	723.1012115267104	99.0	8.517093186415904	36.0	4.56896551724138	5.3	4	10.596700000000002	13214.270961961509	Current	No	Yes	2.0	14.1	380.5	1519.0	1232.875
2017-2020	112475.0	62.47229651705852	73.0	3	Female	3.0	College grade	Married	2.0	150.0	4.64	3	5.190513310828315	44.5	Obesity	386.6811663498728	63.98551722093532	859.5490042731689	99.0	8.68946441235669	37.0	3.591549295774648	5.1	3	9.44523273381295	16810.68784052083	Current	No	Yes	2.0	13.5	285.5	2232.0	1065.975
2017-2020	119629.0	84.51571603599076	73.0	3	Male	3.0	College grade	Married	2.0	169.0	5.0	3	5.532269940621096	31.2	Obesity	260.95811077196834	44.16750937193595	986.9569574068034	132.0	8.364042011922063	41.0	4.193548387096774	6.5	2	6.956500000000002	25675.04998172527	Current	No	Yes	2.0	13.9	454.0	2594.0	2108.05
2017-2020	119040.0	72.29532924962936	73.0	3	Female	3.0	College grade	Married	2.0	160.0	2.37	2	4.654294460567441	26.0	Over weight	208.59105596514928	33.33489590924728	740.4982486762799	107.0	8.02273292173651	41.0	2.745098039215686	5.6	3	9.765400000000003	36701.413901526685	Current	No	Yes	2.0	13.5	977.0	3894.5	2658.275
2017-2020	122813.0	63.85402917479537	73.0	3	Male	5.0	College grade	Married	1.0	161.0	4.8	3	5.664171632642502	29.5	Obesity	265.570601392526	46.18789068041539	896.6383694473082	95.0	9.002393267543255	45.0	5.045045045045044	5.6	3	9.108400000000003	10833.37341615568	Current	No	Yes	2.0	12.6	1427.5	3874.5	2621.06
2017-2020	116313.0	41.75547574216275	72.0	3	Female	3.0	College grade	Married	2.0	155.0	5.0	3	4.920697626480376	23.0	Normal	192.27625975472068	31.18196756084689	769.1050390188827	96.0	8.35983738064003	36.0	3.1927710843373496	5.3	3	9.957700000000004	24900.977230430224	Current	No	Yes	2.0	12.6	209.5	1731.5	1237.07
2017-2020	123912.0	58.9113746589719	72.0	3	Male	4.0	College grade	Married	1.0	171.0	3.52	3	3.891548252295432	24.0	Over weight	183.77478703147656	31.623371385017485	686.8582665301436	92.0	7.65728279297819	39.0	3.6875	5.9	3	9.8341	5238.317512220578	Current	No	Yes	1.0	14.1	1183.0	3622.0	3602.5
2017-2020	110204.0	80.96714473557303	70.0	3	Male	3.0	College grade	Married	2.0	149.0	5.0	3	4.323013490054708	26.8	Over weight	188.49797377891028	31.17639057677818	750.4751418734973	108.0	7.033506484287697	41.0	1.830985915492958	5.2	2	8.689800000000002	9224.0630718351	Current	No	Yes	2.0	13.3	884.5	3982.5	4885.115
2017-2020	120761.0	89.48771761974785	70.0	3	Male	5.0	High school grade	Other	1.0	152.0	0.77	1	4.565583847601815	21.0	Normal	186.01827522664829	27.365954882688417	725.4712733839284	109.0	8.85801310603087	41.0	2.347826086956522	5.4	4	10.8116	7213.1237702186	Current	No	Yes	2.0	13.5	562.310533910534	3718.039682539683	2455.3423001443
2017-2020	118899.0	95.56869799603584	70.0	3	Male	4.0	Lower than 12th grade	Married	1.0	164.0	4.16	3	4.540313728671252	30.1	Obesity	224.1597676239612	41.45954660208086	770.0372083826442	98.0	7.44716835960004	41.0	3.880597014925373	5.2	3	8.9868	5361.104961875664	Current	No	Yes	2.0	14.0	777.5	2069.0	2378.46
2017-2020	112596.0	74.1163921159566	69.0	3	Female	1.0	High school grade	Married	1.0	155.0	2.46	2	5.5941556168649385	25.1	Over weight	226.78832839474225	37.667301259898025	882.7577563412874	115.0	9.035391569511642	39.0	4.402985074626866	5.9	3	9.1141	5613.638212915142	Current	No	Yes	2.0	12.6	701.0	3616.0	2598.1900000000005
2017-2020	115161.0	61.15688642525578	69.0	3	Male	4.0	College grade	Married	2.0	170.0	1.75	2	4.81669223024021	23.8	Normal	201.97445236042967	33.89036068245101	840.9944633999406	96.0	8.48632152774915	39.0	4.142857142857143	5.8	3	9.043200000000002	2504.077698612724	Current	No	Yes	2.0	16.3	360.0	2892.5	1551.93
2017-2020	119272.0	64.81378551239514	69.0	3	Male	3.0	College grade	Married	2.0	163.0	5.0	3	4.163003845324816	27.4	Over weight	213.9034806070803	36.009120056367856	763.4949052325712	117.0	7.806696372521179	38.0	2.7419354838709675	5.1	3	9.5459	53449.80004256216	Current	No	Yes	2.0	13.2	1248.0	3874.0	5727.385
2017-2020	114444.0	87.18514882153298	68.0	3	Male	3.0	High school grade	Other	2.0	157.0	1.24	1	5.476945088180401	30.2	Obesity	252.1258423266601	48.84827556115205	961.7515574844784	88.0	8.348537825386098	36.0	6.987951807228916	5.8	2	7.594200000000001	0.0	Current	No	Yes	2.0	15.4	939.5161718547938	3470.4071716728968	2846.164500348851
2017-2020	110287.0	96.39797035856718	68.0	3	Male	3.0	College grade	Married	1.0	149.0	5.0	3	4.568035538460901	26.5	Over weight	213.4911079917482	37.51698689145134	783.8748983998905	119.0	8.056268226103706	44.0	3.87323943661972	5.5	3	9.370500000000002	43987.64884775358	Current	No	Yes	2.0	13.6	758.5	2046.0	2323.525
2017-2020	115030.0	98.92433242019256	68.0	3	Female	1.0	College grade	Married	2.0	162.0	0.69	1	5.508280521241209	31.2	Obesity	265.4826784954047	43.23223979949656	912.1712543175444	91.0	8.509060208186048	35.0	3.548387096774193	5.5	2	8.479500000000002	11266.440313455629	Current	No	Yes	2.0	14.1	609.0	3697.0	1970.0
2017-2020	124539.0	85.56267472113466	69.0	3	Male	3.0	College grade	Other	2.0	164.0	0.39	1	4.760074560649432	24.1	Over weight	218.9840808725665	35.04642209215741	837.7731226743	95.0	9.086476384753796	42.0	3.2026143790849675	4.9	4	10.1601	6783.982979483897	Current	No	Yes	2.0	12.1	939.5161718547938	3470.4071716728968	2846.164500348851
2017-2020	119798.0	65.87086162872123	68.0	3	Male	3.0	High school grade	Married	1.0	158.0	0.59	1	5.559977667920211	32.0	Obesity	288.2827518644945	46.76137933879459	958.5401499494444	109.0	9.008835995765454	40.0	3.877551020408164	5.7	2	8.4413	10801.287648399502	Current	No	Yes	2.0	14.3	1068.310533910534	3010.039682539683	3059.2073001443005
2017-2020	118266.0	99.10089171888316	68.0	3	Male	2.0	High school grade	Other	2.0	162.0	0.52	1	5.10831629161041	25.9	Over weight	230.5100934720535	40.57243637673112	890.8903612568555	104.0	8.900003608959596	40.0	5.045871559633027	5.5	3	9.118500000000004	13516.780587007648	Current	No	Yes	1.0	13.8	1014.5	2017.0	2028.82
2017-2020	113482.0	92.3766431235236	67.0	3	Male	3.0	High school grade	Other	1.0	165.0	2.47	2	6.82918087940823	34.5	Obesity	331.1794745257216	53.80876533477555	1190.3262272808545	136.0	9.599405058716568	41.0	4.37956204379562	6.0	2	6.692000000000001	0.0	Current	No	Yes	1.0	13.1	1064.0	5865.5	3727.79
2017-2020	117807.0	68.24543456004245	67.0	3	Female	3.0	College grade	Married	1.0	149.0	2.96	2	7.094529544621621	36.6	Obesity	332.56917806216427	55.47589120691236	1106.746608960973	94.0	9.086589564540008	39.0	4.573643410852713	5.9	2	6.945100000000001	36898.07708809011	Current	No	Yes	2.0	13.8	918.0	3738.0	3474.815
2017-2020	118411.0	64.3466161783346	67.0	3	Male	3.0	College grade	Married	2.0	151.0	3.6	3	5.099181680131531	30.1	Obesity	259.28010148144125	47.016376864324194	876.0394126465972	108.0	8.613956859848546	42.0	5.533980582524272	5.7	3	8.8643	14001.754685419972	Current	No	Yes	1.0	13.4	750.0	2604.0	1960.845
2017-2020	112665.0	94.57302039155287	67.0	3	Male	1.0	Lower than 12th grade	Married	1.0	164.0	0.83	1	4.708329968678073	24.3	Over weight	214.07059731447595	36.42060335394382	751.4494630010205	95.0	8.809489601418763	43.0	4.435483870967742	5.5	4	10.450500000000002	0.0	Current	No	Yes	2.0	12.8	939.5161718547938	3470.4071716728968	2846.164500348851
2017-2020	112926.0	77.80091206188634	67.0	3	Male	3.0	College grade	Other	2.0	151.0	5.0	3	5.5553464736028655	31.5	Obesity	271.82203948688004	45.65542317742987	946.6310391019282	94.0	8.629271094821588	42.0	4.104477611940299	5.5	2	8.254500000000002	16201.476480974665	Current	No	Yes	2.0	12.9	1862.0	4658.5	8639.154999999999
2017-2020	119465.0	78.35060845860649	67.0	3	Female	4.0	College grade	Married	2.0	171.0	5.0	3	3.598745644355756	20.9	Normal	161.0870048671471	24.235400107494105	581.9171706923257	89.0	7.707512194600341	44.0	1.899641577060932	5.3	4	11.442700000000002	5724.408312453625	Current	No	Yes	1.0	12.6	932.5	2217.5	4261.34
2017-2020	116894.0	66.69531982647538	66.0	3	Male	4.0	College grade	Other	2.0	166.0	1.44	2	5.290614035002344	36.0	Obesity	289.10645726754746	53.25927345645671	896.2300175293971	106.0	8.03073492409854	35.0	4.912280701754386	5.6	2	8.028400000000003	3980.918683600531	Current	No	Yes	1.0	15.9	362.0	1521.0	557.9549999999999
2017-2020	117665.0	69.57774242051342	66.0	3	Female	1.0	College grade	Married	1.0	161.0	4.0	3	5.515156540514614	30.8	Obesity	262.3172278309629	41.442150591593794	837.2007628501185	98.0	8.516793111394898	41.0	3.03370786516854	5.4	3	9.3356	6691.195263778711	Current	No	Yes	2.0	14.1	677.0	2497.0	1959.155
2017-2020	119435.0	97.4050805499816	66.0	3	Female	3.0	College grade	Married	2.0	151.0	4.06	3	4.053779019950698	19.8	Normal	182.7568313855928	29.65264156759588	659.9552244479738	100.0	9.230142999272362	45.0	3.732394366197183	5.3	4	11.802700000000002	29411.843700078087	Current	No	Yes	2.0	13.0	780.5	2092.0	3308.94
2017-2020	113903.0	91.2081358189995	65.0	3	Female	3.0	College grade	Married	1.0	164.0	4.62	3	4.276685250808365	23.3	Normal	196.81475740548487	29.39944540951138	679.1376178283684	79.0	8.446985296372741	42.0	2.3423423423423424	5.2	4	11.0568	60867.0115553448	Current	No	Yes	2.0	13.1	677.0	2375.0	3496.1
2017-2020	111164.0	92.89010998634176	64.0	3	Male	1.0	College grade	Married	1.0	154.0	5.0	3	5.014363597118343	29.9	Obesity	249.3224919116585	40.364699612865365	893.0581566467768	102.0	8.338544879988579	42.0	3.0994152046783627	5.3	2	8.598700000000001	11725.951300550269	Current	No	Yes	2.0	12.7	760.5	3542.5	3270.95
2017-2020	113893.0	NA	64.0	3	Male	1.0	Lower than 12th grade	Married	1.0	154.0	1.72	2	5.048790933103778	26.4	Over weight	233.21880492682985	42.00397841468826	833.0505039621233	104.0	8.834045641167798	42.17869158878505	5.742574257425742	5.8	3	9.4752	5942.81915810778	Current	No	Yes	2.0	13.5	883.5	3423.0	2241.27
2017-2020	119298.0	90.52352260161712	64.0	3	Male	3.0	High school grade	Other	1.0	155.0	5.0	3	4.63042639758336	29.2	Obesity	233.4334136033465	43.59082732240713	815.4180886144297	104.0	7.994294986415977	45.0	4.954128440366972	5.4	3	9.002600000000001	60495.2314505292	Current	No	Yes	2.0	13.2	1379.5	5156.5	5536.54
2017-2020	115994.0	73.35897299686872	64.0	3	Male	3.0	High school grade	Married	2.0	151.0	2.61	2	5.869472261229954	30.4	Obesity	266.5930164489189	43.39151350949624	1038.3096430115788	110.0	8.769507120030227	43.0	3.333333333333333	5.1	2	7.6919	22929.27802104706	Current	No	Yes	2.0	13.3	346.5	1595.5	3648.93
2017-2020	117226.0	79.82618904351126	64.0	3	Female	1.0	College grade	Other	2.0	162.0	3.29	2	4.331853299862745	25.1	Over weight	201.90803779280537	31.345930665271062	686.1655626982589	93.0	8.044144931984277	44.0	2.350230414746544	5.1	4	10.6709	13184.923068388354	Current	No	Yes	1.0	13.7	601.5	3199.5	2645.96
2017-2020	112047.0	82.58395380387805	63.0	3	Male	1.0	College grade	Married	1.0	170.0	3.95	3	5.814291446697465	37.1	Obesity	313.81050563700643	56.30410705583949	991.3366916619178	115.0	8.458504195067558	37.0	5.2631578947368425	6.0	2	7.304000000000001	9259.258343198038	Current	No	Yes	2.0	14.3	846.0	6298.5	5365.835
2017-2020	115376.0	59.52372745284235	63.0	3	Male	4.0	High school grade	Married	2.0	151.0	1.38	2	3.804014826180478	23.4	Normal	189.8541833746815	34.13698831364842	683.96186574725	106.0	8.113426639943654	42.0	5.0	6.1	4	10.2099	1667.9128423035636	Current	No	Yes	2.0	17.5	2093.0	1625.5	1530.935
2017-2020	124501.0	88.8158339152664	63.0	3	Male	2.0	College grade	Married	1.0	165.0	5.0	3	6.117274538913202	31.1	Obesity	296.5933066823352	50.90982680042847	1018.526210729048	110.0	9.536762272743896	42.0	5.675675675675675	6.3	2	8.0747	5573.270560716271	Current	No	Yes	1.0	13.3	1169.0	4240.0	4013.77
2017-2020	122962.0	102.04886201818928	63.0	3	Female	1.0	High school grade	Married	1.0	155.0	4.62	3	7.091862563798435	39.5	Obesity	369.5414259368756	62.58528854783854	1102.075442414277	141.0	9.35547913764242	39.0	5.0	6.1	2	7.194900000000002	4618.272139646418	Current	No	Yes	2.0	13.9	1326.0	2328.5	1742.39
2017-2020	110426.0	67.0324492864245	62.0	3	Male	3.0	High school grade	Married	2.0	159.0	5.0	3	4.585009489916599	25.9	Over weight	214.1601544518494	36.88848302602717	820.2581977460795	100.0	8.268731832117737	43.0	4.029850746268656	5.4	3	9.254600000000002	86563.23796302202	Current	No	Yes	2.0	13.6	873.0	3111.5	1908.655
2017-2020	117806.0	96.89276058290638	62.0	3	Male	1.0	College grade	Married	2.0	159.0	3.25	2	6.237222802221339	34.7	Obesity	321.2571122426775	51.43408834961453	1093.3851572294009	111.0	9.258130035812032	37.0	3.9333333333333336	5.9	2	7.278100000000001	4216.253284965973	Current	No	Yes	2.0	13.2	413.5	3431.0	3871.730000000001
2017-2020	114161.0	85.097516373144	62.0	3	Male	3.0	College grade	Married	2.0	149.0	1.56	2	6.4772080665045735	37.5	Obesity	324.117028050526	54.98582250317961	1090.7618383993702	106.0	8.643120748014027	38.0	4.393939393939394	5.8	2	6.6042000000000005	25243.709860991414	Current	No	Yes	2.0	14.4	1142.5	2439.5	3301.59
2017-2020	122417.0	95.29436365336274	62.0	3	Male	4.0	High school grade	Married	1.0	150.0	2.66	2	5.773048738700967	36.7	Obesity	305.8310219644698	56.339778029127785	1054.1586996867966	104.0	8.333270353255308	39.0	6.019417475728155	6.2	2	6.356800000000002	2494.565496631939	Current	No	Yes	2.0	13.7	784.0	5670.5	4716.185
2017-2020	119270.0	82.13196538678343	62.0	3	Male	3.0	High school grade	Other	1.0	158.0	1.44	2	4.884431452418985	27.1	Over weight	230.29608108118543	42.68921677727744	840.6106529613073	109.0	8.498010371999463	36.0	6.122448979591836	6.0	3	8.949332733812952	9314.00873601695	Current	No	Yes	2.0	13.3	842.5	2498.0	2263.215
2017-2020	110318.0	101.46016148318203	61.0	3	Male	4.0	College grade	Married	2.0	172.0	4.25	3	4.254469844851919	27.2	Over weight	212.5351868554608	37.67684156917895	755.5938444457007	101.0	7.813793634391941	42.0	4.214285714285714	5.9	3	9.2041	4734.296200837868	Current	No	Yes	2.0	12.9	261.5	1112.5	1626.8200000000002
2017-2020	115751.0	102.05671147771832	61.0	3	Female	4.0	College grade	Married	2.0	152.0	3.05	2	6.136960718659943	27.0	Over weight	260.4850596694914	43.8428398876202	890.4730002775577	93.0	9.647594802573757	44.0	4.754098360655738	5.8	3	9.655200000000002	4610.247507598518	Current	No	Yes	2.0	13.6	450.0	1898.5	3847.485
2017-2020	117440.0	95.88887467635617	61.0	3	Male	4.0	High school grade	Married	1.0	150.0	0.65	1	4.074462105652992	22.6	Normal	189.8244094071652	30.928105727076563	751.738258492977	101.0	8.39931015075952	41.0	3.3128834355828225	5.4	3	10.1276	1950.25309393915	Current	No	Yes	2.0	12.7	609.0	2787.5	2731.65
2017-2020	117845.0	91.06459623484878	61.0	3	Male	2.0	High school grade	Married	1.0	156.0	2.61	2	5.357248172952996	28.3	Obesity	240.4561661084069	38.93731770278696	923.5895850170964	101.0	8.496684314784696	43.0	3.3128834355828225	5.4	2	8.399600000000001	14583.265623011626	Current	No	Yes	2.0	13.5	1143.0	3303.0	6867.39
2017-2020	121341.0	99.93930749837216	61.0	3	Male	1.0	Lower than 12th grade	Married	1.0	158.0	1.19	1	5.84180250448137	30.8	Obesity	265.69607453024594	43.91904351334246	998.9482282663143	115.0	8.626495926306687	40.0	3.866666666666666	5.8	2	7.540200000000002	2478.7259873982493	Current	No	Yes	2.0	12.9	779.5	1931.5	3787.39
2017-2020	110509.0	75.20682821826512	60.0	3	Male	3.0	High school grade	Other	2.0	152.0	2.64	2	3.945588084573379	26.0	Over weight	188.34991540568709	31.85935974370837	715.729678541611	100.0	7.24422751560335	39.0	2.4884792626728114	5.4	3	9.2906	33444.41032007574	Current	No	Yes	2.0	12.4	1487.5	6184.0	2864.19
2017-2020	117400.0	108.89508566045338	60.0	3	Male	2.0	College grade	Married	1.0	165.0	2.82	2	4.257437012294303	22.5	Normal	194.6500202020956	29.741553789054915	756.9723007859272	103.0	8.651112008982025	45.0	2.376237623762376	4.8	4	10.6382	6378.774712806513	Current	No	Yes	2.0	12.9	351.0	1843.0	1962.165
2017-2020	120831.0	96.48709466326842	60.0	3	Male	3.0	College grade	Married	3.0	156.0	5.0	3	5.880598824530988	28.6	Obesity	275.39085021546293	49.66226893822815	987.940602521206	100.0	9.629050706834368	41.0	6.129032258064516	5.7	2	8.7833	47182.12226809235	Current	No	Yes	2.0	13.4	1278.0	3656.0	1649.42
2017-2020	123669.0	77.29081877346049	60.0	3	Female	3.0	College grade	Other	2.0	164.0	1.79	2	6.341750705193142	32.4	Obesity	297.39473043826786	47.48791939376492	1046.3888663568684	102.0	9.178849704884811	41.0	3.594771241830065	5.5	2	7.8675000000000015	6139.280264615333	Current	No	Yes	2.0	13.6	669.5	1713.5	2031.055
2017-2020	120156.0	76.8506735338014	60.0	3	Male	3.0	High school grade	Married	1.0	155.0	1.98	2	3.787807590627163	21.7	Normal	178.54564347586538	30.04803759892272	692.7900083257081	96.0	8.227909837597483	46.0	3.673469387755103	5.4	4	10.6046	9696.513412858249	Current	No	Yes	2.0	13.1	806.5	6669.5	5286.11
2017-2020	122283.0	89.37021838168954	60.0	3	Male	4.0	College grade	Married	2.0	164.0	5.0	3	4.457242007519128	25.6	Over weight	220.3494261581411	35.78687049495877	849.5503266331457	96.0	8.607399459302387	44.0	3.096774193548387	4.8	3	9.630200000000002	7078.429616227407	Current	No	Yes	2.0	12.6	917.5	3564.0	1900.8
2017-2020	117243.0	81.15837564683227	59.0	2	Female	3.0	College grade	Married	2.0	155.0	3.22	2	3.9616045202569374	21.9	Normal	169.2812037573326	27.379279447997625	664.7572384991144	91.0	7.729735331385051	43.0	2.722772277227723	5.5	4	10.387500000000005	2294.8989292444944	Current	No	Yes	1.0	14.0	1051.5	4900.5	3527.0150000000003
2017-2020	117818.0	102.7300653498076	59.0	2	Male	3.0	College grade	Other	2.0	166.0	0.74	1	5.21910770907862	27.4	Over weight	233.9459017797592	41.62935345572824	926.3916183614552	111.0	8.53817159780143	33.0	4.6491228070175445	5.3	2	8.472700000000003	0.0	Current	No	Yes	1.0	13.8	939.5161718547938	3470.4071716728968	2846.164500348851
2017-2020	117028.0	72.6737191608886	59.0	2	Female	4.0	High school grade	Other	1.0	163.0	0.79	1	4.547162644825547	24.1	Over weight	196.7715547822989	31.959618823525496	738.9139297841513	95.0	8.164794804244766	38.0	3.005780346820809	5.2	4	10.147800000000002	6280.903379918498	Current	No	Yes	2.0	14.1	402.5	2227.5	2201.355
2017-2020	118611.0	87.44068151079223	59.0	2	Female	3.0	College grade	Married	2.0	159.0	5.0	3	4.9096037824470296	29.4	Obesity	246.0156951739393	40.42526902812608	857.707780793496	99.0	8.367880788229229	42.0	3.481012658227848	5.5	3	8.902500000000002	48563.04849253404	Current	No	Yes	2.0	14.2	1026.5	3003.0	2190.195
2017-2020	124062.0	84.82406333577323	59.0	2	Female	3.0	College grade	Married	1.0	151.0	5.0	3	5.483869890667682	30.7	Obesity	275.0350785265064	44.503369040316194	904.8385319601678	108.0	8.958797346140274	40.0	3.6666666666666665	5.5	3	9.0375	43465.775499486605	Current	No	Yes	2.0	13.2	986.0	3812.5	2564.955
2017-2020	117929.0	98.99879401503546	58.0	2	Male	2.0	Lower than 12th grade	Married	2.0	164.0	0.41	1	4.226956530856848	25.5	Over weight	194.1963907751133	32.98212277433885	733.3769581036631	99.0	7.615544736278952	40.0	3.089887640449438	5.5	3	9.4605	7620.505618427463	Current	No	Yes	2.0	13.6	790.810533910534	2002.5396825396824	3581.6273001443
2017-2020	118239.0	96.42186394717646	58.0	2	Male	2.0	Lower than 12th grade	Married	2.0	168.0	2.4	2	5.64195189650224	26.9	Over weight	262.5142812176536	48.70281611332634	949.540504181327	115.0	9.75889521255218	42.0	6.385542168674699	5.3	3	9.480700000000002	4504.084852407284	Current	No	Yes	2.0	12.5	1377.0	5112.0	1832.735
2017-2020	111938.0	100.8118127824672	57.0	2	Female	3.0	College grade	Married	1.0	165.0	5.0	3	3.63912999581462	22.5	Normal	172.96446346386347	28.541244978323107	594.9977543156904	89.0	7.687309487282821	38.0	2.6881720430107525	5.0	4	11.437	61791.85739010122	Current	No	Yes	2.0	13.1	786.5	2626.0	2565.085
2017-2020	116196.0	70.77431064144807	57.0	2	Female	3.0	High school grade	Other	2.0	163.0	1.27	1	6.969459642535146	41.0	Obesity	367.8293870114472	68.379565284289	1083.750974414215	125.0	8.971448463693834	38.0	6.373626373626373	5.8	2	7.090200000000001	13659.365477388425	Current	No	Yes	2.0	14.2	926.0	4009.0	3242.2650000000003
2017-2020	118082.0	104.83503504467606	57.0	2	Male	3.0	Lower than 12th grade	Married	1.0	164.0	1.22	1	5.3705171852310505	25.2	Over weight	244.8344005393624	44.44822440721243	921.0436972671253	102.0	9.715650815054063	43.0	6.153846153846153	5.6	3	9.540400000000002	81638.64288756569	Current	No	Yes	2.0	12.6	1111.810533910534	2870.539682539683	2450.0073001443
2017-2020	116694.0	102.25156491304004	57.0	2	Female	3.0	College grade	Married	1.0	156.0	5.0	3	5.341198461675385	27.7	Over weight	239.15188351244768	38.214369875746776	830.5563607905224	105.0	8.633642004059483	38.0	3.1547619047619047	5.3	3	9.579700000000004	87611.71190139739	Current	No	Yes	1.0	14.9	717.0	1619.5	1791.47
2017-2020	115860.0	98.30424052058754	57.0	2	Male	3.0	College grade	Married	2.0	165.0	5.0	3	4.079084127763961	23.2	Normal	188.7366501962425	30.00577605626095	722.4057990269974	91.0	8.135200439493214	46.0	2.6455026455026456	5.0	4	10.411	45008.27268082109	Current	No	Yes	1.0	13.3	1240.5	2436.0	3778.085
2017-2020	114989.0	97.62870706731144	56.0	2	Male	3.0	College grade	Other	2.0	159.0	0.8	1	5.044719870244488	30.4	Obesity	255.465318553072	45.96512961684062	963.0370232296729	105.0	8.403464426087895	44.0	4.954954954954954	5.5	2	7.813500000000003	37880.32472599931	Current	No	Yes	2.0	13.5	2176.5	4339.5	4825.85
2017-2020	109630.0	104.861621547752	56.0	2	Female	3.0	High school grade	Other	2.0	157.0	2.16	2	6.4693703530788085	35.7	Obesity	316.880176676572	55.97874867116434	1047.391060163459	111.0	8.87619542511406	43.0	4.954128440366972	5.4	2	7.5626000000000015	150511.7985513269	Current	No	Yes	2.0	12.9	831.0	2686.5	3375.835
2017-2020	111875.0	77.08162705467984	56.0	2	Female	5.0	College grade	Other	1.0	170.0	1.18	1	5.086022590727113	28.0	Obesity	237.88714753900908	39.880628597651466	822.4098529205742	110.0	8.49596955496461	37.0	3.655172413793104	5.3	3	9.5257	10875.319394271452	Current	No	Yes	2.0	12.9	977.0	3833.0	1949.705
2017-2020	117263.0	84.27192674301895	56.0	2	Male	4.0	High school grade	Married	1.0	159.0	4.91	3	4.719040840005445	32.7	Obesity	252.25535843656507	44.17920975231158	844.7083103609748	112.0	7.714231144849085	36.0	3.875	6.2	2	7.886800000000001	17251.786133073296	Current	No	Yes	2.0	13.0	682.0	3973.0	2327.11
2017-2020	118775.0	106.14386879704922	56.0	2	Female	3.0	College grade	Married	2.0	168.0	5.0	3	4.154267187494932	28.0	Obesity	203.95577457346573	37.32181425334251	694.178047030403	94.0	7.284134806195205	41.0	3.945578231292517	5.8	3	9.3852	15968.904808504209	Current	No	Yes	2.0	13.2	1211.5	3110.0	4387.635
2017-2020	121134.0	74.69396644407405	56.0	2	Male	3.0	High school grade	Married	2.0	158.0	0.86	1	5.135772447431892	31.1	Obesity	265.06147494520906	50.73361269178531	873.5948933081648	113.0	8.522877007884535	42.0	7.045454545454546	6.2	2	8.516800000000002	12474.952675998917	Current	No	Yes	2.0	12.8	1434.0	5174.5	2068.465
2017-2020	121944.0	79.23771411839174	56.0	2	Female	3.0	College grade	Other	2.0	162.0	0.16	1	4.691834695572755	29.7	Obesity	237.66013710101848	36.802820673811055	782.5980272215356	103.0	8.00202481821611	42.0	2.403433476394849	5.6	3	9.270400000000002	33480.42603268538	Current	No	Yes	2.0	13.8	894.0	2063.0	2611.405
2017-2020	122670.0	102.3483422610867	56.0	2	Male	3.0	College grade	Other	2.0	169.0	1.33	2	4.710787068740757	27.4	Over weight	226.9815809364096	39.17672996567912	826.743130564003	110.0	8.283999304248526	41.0	4.014598540145985	5.5	3	9.145500000000002	9699.915456349356	Current	No	Yes	2.0	12.2	2547.5	5859.5	3115.615
2017-2020	117657.0	102.07360173472712	55.0	2	Female	3.0	College grade	Married	1.0	167.0	4.57	3	4.553398235481416	22.1	Normal	185.4550223025437	29.227771245298257	742.6592522070189	98.0	8.391629968440892	41.0	2.903225806451613	5.4	4	10.2176	37053.93552296337	Current	No	Yes	2.0	12.3	549.0	2541.5	2248.05
2017-2020	113087.0	83.20269172804909	55.0	2	Female	3.0	College grade	Other	2.0	166.0	1.52	2	6.43862128010953	35.4	Obesity	332.5562379523288	53.76938112526717	1043.7005095057548	101.0	9.39424400995279	41.0	3.732394366197183	5.3	2	8.238700000000001	12802.611515778011	Current	No	Yes	2.0	13.3	644.0	2905.0	3477.38
2017-2020	123770.0	99.53464399440298	55.0	2	Male	5.0	College grade	Married	3.0	156.0	5.0	3	4.416090664876123	21.8	Normal	196.8960991136468	34.882518734692	738.8119682337754	94.0	9.031931152002144	48.0	4.660194174757281	4.8	4	11.151200000000005	6247.20090449364	Current	No	Yes	2.0	12.5	302.0	3341.5	2985.04
2017-2020	120420.0	105.1676080287368	54.0	2	Male	3.0	College grade	Never married	2.0	156.0	5.0	3	4.301575621629005	26.9	Over weight	210.92029414112105	40.06620005483956	756.647151844542	113.0	7.840903127922715	41.0	5.225225225225224	5.8	3	9.2772	34042.14817265773	Current	No	Yes	1.0	13.6	956.0	4106.5	3984.325
2017-2020	110806.0	112.62811794123282	53.0	2	Female	3.0	Lower than 12th grade	Other	2.0	157.0	0.71	1	7.780520752557974	37.6	Obesity	368.4586334592403	68.35764539587545	1136.73408194872	113.0	9.79943174093724	41.0	7.228915662650603	6.0	2	7.412000000000002	26539.25559461303	Current	No	Yes	2.0	15.1	852.5	3450.5	2177.8900000000003
2017-2020	113998.0	104.0757224531032	53.0	2	Female	3.0	College grade	Married	2.0	149.0	5.0	3	5.359133381246415	27.6	Over weight	243.9119876130337	40.83402546611388	868.7155211000437	97.0	8.837390855544697	41.0	4.166666666666666	5.5	3	9.280500000000002	56550.14623737786	Current	No	Yes	2.0	13.6	666.5	2907.5	3687.395
2017-2020	111904.0	99.91578547843088	53.0	2	Female	4.0	College grade	Married	1.0	152.0	5.0	3	4.698311229130272	29.7	Obesity	237.85833603475928	36.78342213801852	802.4715579354505	97.0	8.008698182988528	37.0	2.3245614035087723	5.3	3	9.2197	23247.352326620443	Current	No	Yes	1.0	12.7	1089.0	5081.5	2690.3050000000003
2017-2020	111577.0	98.18528727734774	53.0	2	Male	1.0	High school grade	Married	2.0	166.0	1.41	2	4.905767889348687	27.8	Over weight	239.89622157437816	46.823220499703005	853.6036127466715	113.0	8.629360488286984	38.0	6.125	4.9	3	9.55543273381295	11237.897986390544	Current	No	Yes	1.0	15.5	816.0	1402.0	1030.755
2017-2020	110639.0	112.85347045739124	52.0	2	Male	3.0	College grade	Married	2.0	171.0	5.0	3	5.285639909911776	32.6	Obesity	273.49313012894714	47.949463436268125	904.3729885859047	100.0	8.389359819906353	41.0	4.426229508196721	5.4	2	8.4806	58231.63106035196	Current	No	Yes	2.0	13.5	1059.0	2176.0	3825.34
2017-2020	117370.0	101.40918448736092	52.0	2	Male	5.0	College grade	Never married	2.0	163.0	1.99	2	4.088440301764372	23.4	Normal	189.40845561236728	31.33756038187849	722.0185572915881	84.0	8.09437844497296	34.0	3.734177215189873	5.9	3	9.8791	4609.414659013118	Current	No	Yes	2.0	14.2	915.0	3212.5	2603.69
2017-2020	113119.0	81.66108829885046	52.0	2	Male	3.0	Lower than 12th grade	Married	1.0	153.0	5.0	3	5.576640132510776	31.9	Obesity	281.8060559532527	48.72267096535008	1034.466744580749	96.0	8.834045641167798	38.0	4.655172413793104	5.4	2	7.643600000000001	18170.138746373148	Current	No	Yes	2.0	12.7	892.0	3681.0	2804.995
2017-2020	116283.0	90.55802889550912	52.0	2	Male	5.0	College grade	Married	1.0	170.0	5.0	3	4.344035863308655	25.2	Over weight	202.83751457742545	34.46048487164698	760.6406796653454	101.0	8.049107721326406	41.0	3.2026143790849675	4.9	3	9.953100000000004	106447.57321988486	Current	No	Yes	1.0	13.5	1183.0	2763.0	4281.344999999999
2017-2020	121751.0	113.37501403282624	52.0	2	Male	1.0	Lower than 12th grade	Married	2.0	160.0	0.64	1	6.234385269849305	35.3	Obesity	320.038237688468	57.69577358948344	1049.870479442623	117.0	9.066239028001926	40.0	6.224489795918367	6.1	2	7.374900000000002	10184.351061815523	Current	No	Yes	2.0	13.3	253.5	2064.5	1253.785
2017-2020	124815.0	72.76281053191936	52.0	2	Male	4.0	College grade	Other	1.0	172.0	5.0	3	4.203817622988566	29.5	Obesity	223.297647877296	38.51022597344495	751.6425909903556	102.0	7.569411792450712	40.0	3.352601156069364	5.8	3	9.025200000000002	21727.38391256839	Current	No	Yes	1.0	14.8	878.0	2478.0	2089.71
2017-2020	111433.0	98.14643840148004	51.0	2	Male	1.0	Lower than 12th grade	Never married	1.0	169.0	0.41	1	5.836075732774994	25.1	Over weight	256.3902718176612	42.31486993218896	920.3491430586164	114.0	10.214751865245466	43.0	4.488188976377953	5.7	3	9.9083	15739.11761284694	Current	No	Yes	2.0	12.2	244.0	1494.5	2654.71
2017-2020	119905.0	72.76281053191936	52.0	2	Male	4.0	College grade	Married	2.0	152.0	5.0	3	5.8088541074051925	40.9	Obesity	339.7347113481139	62.51456813493031	1020.0347812603518	100.0	8.306472160100585	38.0	5.436893203883495	5.6	2	7.020400000000002	6319.716299035187	Current	No	Yes	1.0	13.7	1325.0	5426.0	4137.65
2017-2020	124412.0	89.48316002790122	52.0	2	Male	4.0	Lower than 12th grade	Married	1.0	152.0	1.11	1	6.592961608757395	41.5	Obesity	375.4650558544914	64.75938112463757	1161.679835463053	118.0	9.04735074348172	40.0	4.741379310344828	5.5	2	6.5715	4395.987985896722	Current	No	Yes	1.0	14.0	679.810533910534	2517.539682539683	2338.4323001443
2017-2020	121346.0	91.65680776065304	52.0	2	Male	1.0	Lower than 12th grade	Married	2.0	154.0	2.0	2	4.80686750550554	27.2	Over weight	221.99716429593084	39.41891765381062	783.519403397403	96.0	8.161660452056282	41.0	4.344262295081967	5.3	3	9.5977	11302.200014935672	Current	No	Yes	2.0	13.4	562.810533910534	2472.039682539683	2196.2223001443003
2017-2020	113448.0	75.38583072664252	51.0	2	Female	4.0	College grade	Married	1.0	168.0	2.8	2	4.2988925024444935	25.6	Over weight	205.818939999654	33.25507927516852	712.3264876550525	94.0	8.039802343736485	36.0	3.152173913043478	5.8	3	9.9882	6765.8886417685335	Current	No	Yes	2.0	16.5	225.0	2111.5	1808.2200000000005
2017-2020	118087.0	93.35910459832112	51.0	2	Male	2.0	Lower than 12th grade	Married	1.0	155.0	2.54	2	5.721817897197129	29.2	Obesity	272.9301619298713	47.98057085744807	969.2759517851936	101.0	9.346923353762715	45.0	5.631067961165048	5.8	2	8.6292	11862.791533594504	Current	No	Yes	2.0	13.2	670.5	1288.0	2909.07
2017-2020	110897.0	101.34062616103245	50.0	2	Male	5.0	College grade	Married	1.0	169.0	5.0	3	5.867842030727889	27.4	Over weight	271.29452601515425	44.88277121841678	1003.9877714575416	107.0	9.901260073545776	39.0	4.803149606299212	6.1	2	8.670900000000001	9240.147271167423	Current	No	Yes	1.0	13.5	840.5	3953.0	5030.87
2017-2020	112937.0	100.03441527367076	50.0	2	Male	3.0	High school grade	Married	2.0	155.0	5.0	3	4.779977752620304	26.5	Over weight	239.5418415354881	42.159999873228	871.3899443026813	98.0	9.03931477492408	42.0	5.0	5.3	3	9.561700000000002	4261.90769918992	Current	No	Yes	1.0	12.7	2054.5	13393.0	6561.23
2017-2020	116677.0	93.94154215971132	50.0	2	Male	1.0	Lower than 12th grade	Never married	2.0	162.0	0.4	1	5.269106989777504	26.0	Over weight	229.07001148308203	41.68394582323151	871.5102961091992	109.0	8.810385057041616	31.0	6.224489795918367	6.1	3	8.89423273381295	18048.533930920912	Current	No	Yes	2.0	16.9	582.0	3165.0	2626.835
2017-2020	119019.0	85.4991777012526	50.0	2	Male	1.0	Lower than 12th grade	Married	2.0	152.0	1.76	2	5.598646047580482	27.0	Over weight	268.5263650895434	47.32656850852955	960.7276617648108	101.0	9.945420929242347	41.0	5.544554455445544	5.6	3	9.378400000000005	6471.731633919096	Current	No	Yes	2.0	12.5	1671.5	5624.0	2565.665
2017-2020	112394.0	87.63155336584184	49.0	2	Female	5.0	College grade	Never married	1.0	154.0	1.67	2	3.4484328652921747	20.2	Normal	154.52379099897257	26.16511531666593	543.1281762835175	105.0	7.649692623711514	43.0	3.097826086956521	5.7	4	11.6273	9011.701884613856	Current	No	Yes	2.0	13.3	517.5	1699.5	1665.385
2017-2020	109567.0	78.83955461499828	49.0	2	Male	3.0	College grade	Married	2.0	156.0	5.0	3	4.197339583159042	29.5	Obesity	236.05973213737525	41.047372638987085	744.1883080940983	103.0	8.00202481821611	40.0	3.661971830985916	5.2	3	9.922800000000002	15259.695467478166	Current	No	Yes	2.0	13.0	942.0	5275.5	4529.295
2017-2020	109536.0	88.17825856896944	48.0	2	Female	3.0	College grade	Married	2.0	152.0	5.0	3	4.121747778449301	24.0	Over weight	188.92977551680497	29.940836303083948	628.9787109913632	86.0	7.872073979866873	38.0	2.5	5.1	4	11.156900000000002	56995.200021599376	Current	No	Yes	1.0	13.1	654.0	1899.5	1845.885
2017-2020	118044.0	75.348504628024	48.0	2	Male	3.0	College grade	Married	1.0	149.0	5.0	3	4.3356792012960765	26.2	Over weight	221.27445204098143	40.81445963776451	794.7299975975708	107.0	8.445589772556545	42.0	5.544554455445544	5.6	3	9.603400000000002	27500.57427545361	Current	No	Yes	1.0	12.5	1061.0	2644.0	3455.4700000000003
2017-2020	117915.0	95.09315799913423	48.0	2	Female	5.0	High school grade	Married	1.0	156.0	2.19	2	3.8127882906718455	24.4	Over weight	178.92576155103012	29.47109894688592	582.9753296437252	90.0	7.333023014386481	43.0	2.4090909090909087	5.3	4	11.082700000000004	10355.279372266832	Current	No	Yes	2.0	12.8	1447.5	3581.0	2996.3450000000003
2017-2020	122435.0	110.00404318153936	48.0	2	Male	4.0	College grade	Married	1.0	172.0	2.45	2	5.829201793543432	34.3	Obesity	288.9124077929708	52.80469764311358	1041.095440326857	111.0	8.423102268016642	41.0	5.566037735849057	5.9	2	6.783100000000002	14569.519656591265	Current	No	Yes	2.0	14.1	782.0	3030.5	2179.4800000000005
2017-2020	123466.0	73.85647007779413	48.0	2	Male	4.0	College grade	Married	1.0	168.0	4.4	3	3.467263904951833	22.9	Normal	183.2463683371489	30.81947435806938	660.1670475028291	103.0	8.00202481821611	39.0	2.8220858895705523	4.6	4	11.1984	7104.895993739527	Current	No	Yes	2.0	13.7	1103.0	6995.5	5679.37
2017-2020	111503.0	113.63175894284618	46.0	2	Male	3.0	College grade	Married	3.0	156.0	4.44	3	5.120781119259358	29.9	Obesity	254.30310624444084	43.23717367301888	885.3830555199429	104.0	8.505120610181969	45.0	4.17910447761194	5.6	2	8.703400000000002	43499.136424588	Current	No	Yes	2.0	13.5	685.5	2949.0	3101.9
2017-2020	124312.0	94.5517922573854	47.0	2	Male	3.0	College grade	Other	1.0	158.0	1.48	2	4.726862086393332	34.3	Obesity	268.7739281530497	48.01676768531494	879.1963480691597	92.0	7.835974581721566	42.0	3.875968992248062	5.0	2	8.305	54179.78127740216	Current	No	Yes	1.0	13.1	535.5	1905.5	2794.36
2017-2020	114560.0	112.7079969423148	46.0	2	Male	1.0	High school grade	Married	1.0	162.0	0.8	1	5.146562843292466	26.4	Over weight	241.2541462954813	42.34039456609023	900.1338412918525	94.0	9.138414632404594	42.0	5.09433962264151	5.4	3	9.3176	27103.32746808174	Current	No	Yes	2.0	13.8	635.810533910534	2776.039682539683	2449.7123001443
2017-2020	117286.0	107.949965463081	46.0	2	Female	3.0	College grade	Married	1.0	172.0	4.15	3	4.111908008622991	24.9	Over weight	198.329112642485	30.24563068279006	683.399111033141	101.0	7.965024604115864	42.0	2.1115537848605577	5.3	4	10.515700000000002	169410.50129690784	Current	No	Yes	2.0	13.4	1286.5	2530.5	3586.4750000000004
2017-2020	113569.0	77.85920634730596	46.0	2	Male	3.0	College grade	Married	1.0	172.0	4.15	3	5.499801898277131	26.2	Over weight	265.3151147898701	42.999865569695984	1001.5139256762654	101.0	10.126531098850004	44.0	3.714285714285715	5.2	3	9.391800000000002	117312.6522558724	Current	No	Yes	2.0	13.0	1105.5	3659.5	5527.27
2017-2020	114542.0	109.38493044832032	45.0	2	Female	3.0	Lower than 12th grade	Other	2.0	151.0	0.72	1	3.927195327948066	23.9	Normal	184.55611751845825	29.46284748578991	618.5332641518203	105.0	7.72201328529114	37.0	2.391304347826088	5.5	4	10.918500000000002	12602.413234522106	Current	No	Yes	2.0	14.5	768.5	4075.5	7311.025
2017-2020	119245.0	104.54147450817814	45.0	2	Male	3.0	Lower than 12th grade	Married	2.0	161.0	3.98	3	4.409008786693716	28.8	Obesity	229.6764547360956	40.11299599555115	854.9068037399114	114.0	7.9748769005588755	43.0	3.537414965986395	5.2	2	8.644800000000002	47232.69601309567	Current	No	Yes	1.0	13.5	1937.0	4967.0	4063.55
2017-2020	122631.0	74.35594263386302	45.0	2	Female	3.0	College grade	Married	3.0	156.0	5.0	3	4.683960720800977	26.0	Over weight	213.92565577753456	36.66203244076573	777.5374796529621	96.0	8.227909837597483	43.0	4.160583941605839	5.7	3	9.512300000000002	65358.5027231864	Current	No	Yes	2.0	14.0	820.810533910534	4159.039682539683	2492.4773001443
2017-2020	112550.0	89.76517106293736	44.0	2	Male	3.0	College grade	Married	1.0	154.0	5.0	3	5.177566632784123	26.4	Over weight	244.7037348887679	40.22910955234505	892.612487491983	105.0	9.269080866998785	43.0	3.805970149253731	5.1	3	9.6809	61631.617500384535	Current	No	Yes	1.0	12.7	374.0	3787.5	2337.6800000000003
2017-2020	110614.0	109.11650170159427	44.0	2	Male	1.0	College grade	Married	1.0	159.0	2.98	2	4.492387180202443	27.8	Over weight	222.66029353031524	43.92797645425183	785.7185178174074	102.0	8.009363076630045	43.0	5.681818181818182	5.0	3	9.574000000000002	34712.87711718667	Current	No	Yes	1.0	13.0	834.5	4116.0	2801.63
2017-2020	119504.0	81.3297055804968	44.0	2	Male	3.0	College grade	Married	2.0	159.0	3.88	3	4.657769232502838	30.6	Obesity	253.6214611833553	44.19121473168699	879.3868310965358	97.0	8.28828304520769	44.0	4.566929133858268	5.8	2	8.413200000000002	18401.833248230985	Current	No	Yes	2.0	13.0	1056.0	2402.5	2481.4
2017-2020	122833.0	86.58436177747099	44.0	2	Female	1.0	High school grade	Married	1.0	162.0	0.8	1	4.339433995420833	23.9	Normal	202.72675823182664	32.94799439448576	748.9863076096357	111.0	8.482291139406973	43.0	3.253012048192772	5.4	4	10.235600000000002	17367.364300192803	Current	No	Yes	2.0	12.9	857.5	1957.0	3615.305
2017-2020	116028.0	112.38407733592186	43.0	2	Female	3.0	College grade	Married	2.0	171.0	5.0	3	6.066288842896963	36.2	Obesity	343.5467697073458	64.6791720036299	986.985194739336	105.0	9.490242257109	37.0	6.374999999999999	5.1	3	8.987900000000002	51905.13730366438	Current	No	Yes	1.0	13.6	1257.0	2906.5	3779.525
2017-2020	118284.0	102.888092302775	43.0	2	Female	2.0	College grade	Married	1.0	157.0	0.94	1	5.378909611861308	29.3	Obesity	283.6157610107604	51.3135482813167	898.2779051808383	123.0	9.679718805828	41.0	6.153846153846153	5.6	3	9.7204	14109.12609703711	Current	No	Yes	2.0	15.1	692.0	4063.5	4193.985
2017-2020	124237.0	109.04618437844776	43.0	2	Male	3.0	High school grade	Married	2.0	159.0	4.66	3	4.494513626142665	26.7	Over weight	238.48478433177297	40.46152516461147	844.9685617148211	103.0	8.932014394448426	43.0	4.516129032258064	5.6	3	9.558400000000002	32262.98128634216	Current	No	Yes	2.0	12.9	1741.5	3563.0	3723.015
2017-2020	120111.0	92.43391752955696	43.0	2	Male	3.0	College grade	Other	1.0	167.0	2.99	2	5.754809950142256	33.0	Obesity	296.1832747382379	48.90059548453008	1008.8181842599377	102.0	8.975250749643573	46.0	3.9416058394160585	5.4	2	8.066600000000001	37718.24177595125	Current	No	Yes	2.0	13.3	1235.5	1628.5	2721.45
2017-2020	124757.0	112.61418023534856	43.0	2	Male	5.0	College grade	Married	2.0	154.0	4.08	3	3.5636023583160354	22.2	Normal	169.7172094580866	26.947211171270443	631.4703378936015	110.0	7.644919344958857	45.0	2.071713147410359	5.2	4	10.858800000000002	6900.917363029299	Current	No	Yes	1.0	12.7	830.310533910534	4506.039682539683	3740.2073001443
2017-2020	111283.0	88.9219632893135	42.0	2	Female	3.0	College grade	Married	2.0	168.0	5.0	3	4.329528530729971	24.2	Over weight	200.10331033724924	32.74639565998482	697.0540934475252	100.0	8.268731832117737	38.0	3.132530120481928	5.2	4	10.705800000000002	18122.75649136726	Current	No	Yes	2.0	13.5	1144.5	2910.5	2807.165
2017-2020	114276.0	102.48698346124004	42.0	2	Male	3.0	College grade	Married	3.0	156.0	5.0	3	5.241834771498469	30.9	Obesity	282.88417475721906	44.182068332188734	913.6518006721832	88.0	9.154827662045925	47.0	2.857142857142857	4.8	3	9.531200000000002	60107.74619530114	Current	No	Yes	2.0	14.4	1021.5	2573.0	2527.78
2017-2020	118476.0	105.1374643311218	42.0	2	Male	3.0	College grade	Married	2.0	164.0	5.0	3	5.052634930985356	32.6	Obesity	267.9544215294172	46.74532339643434	872.0847890880723	99.0	8.219460783110955	40.0	4.186046511627907	5.4	2	8.633600000000001	122801.04491167644	Current	No	Yes	2.0	12.8	1143.310533910534	3647.539682539683	2275.6923001443
2017-2020	119194.0	113.17655952541588	41.0	2	Male	1.0	Lower than 12th grade	Married	1.0	154.0	1.14	1	4.521027558692909	25.3	Over weight	213.0989275522084	35.98286605910746	713.4181487617412	100.0	8.422882511944996	38.0	4.142857142857143	5.8	4	10.3392	11877.40362245479	Current	No	Yes	2.0	13.1	992.5	4726.0	1315.445
2017-2020	121351.0	112.76301703225435	41.0	2	Male	3.0	College grade	Married	1.0	172.0	4.86	3	4.169633433931821	24.8	Over weight	197.5713501014324	32.6358712887061	757.622394945412	93.0	7.966586697638402	40.0	3.04093567251462	5.2	3	9.733800000000002	112168.45360660738	Current	No	Yes	2.0	12.4	843.5	7361.0	5964.935
2017-2020	123299.0	99.32448536176716	41.0	2	Female	4.0	Lower than 12th grade	Never married	2.0	151.0	0.1	1	4.508509034794458	29.0	Obesity	227.7432752565261	39.77847873182033	724.0665509879899	99.0	7.853216388156072	40.0	4.0	5.8	3	9.6642	3699.9022709432047	Current	No	Yes	2.0	14.2	783.5	4348.5	977.335
2017-2020	110547.0	111.47962820346706	40.0	2	Male	3.0	College grade	Married	2.0	153.0	5.0	3	4.87174147147988	27.5	Over weight	242.52453453986536	39.63833910217398	808.7090842656602	92.0	8.819073983267831	44.0	3.862068965517241	5.6	3	9.819400000000002	0.0	Current	No	Yes	1.0	13.3	1236.0	3640.0	2255.475
2017-2020	115317.0	117.25316687209838	39.0	1	Male	2.0	College grade	Married	2.0	160.0	2.88	2	4.990285344870021	26.9	Over weight	238.17896705261444	39.72329221021437	847.3504515589295	103.0	8.854236693405742	45.0	3.955223880597015	5.3	3	9.6247	19515.9980155333	Current	No	Yes	1.0	13.4	2096.0	7433.0	6787.870000000001
2017-2020	114808.0	107.21604348404416	39.0	1	Female	3.0	College grade	Married	1.0	164.0	4.47	3	4.680521694182846	32.6	Obesity	249.15410358456623	43.53780144587048	799.4331053664301	97.0	7.642763913637	38.0	3.290322580645161	5.1	3	8.933900000000001	56084.44543572722	Current	No	Yes	2.0	14.0	683.0	3676.0	3666.315
2017-2020	114868.0	81.2272623239319	39.0	1	Female	5.0	College grade	Never married	2.0	154.0	4.94	3	4.528985563581909	24.3	Over weight	205.33462193386373	29.99173770992301	742.753632427433	110.0	8.449984441722787	41.0	1.8421052631578947	4.9	4	10.5471	7529.726410593805	Current	No	Yes	1.0	13.6	577.5	3349.5	2549.615
2017-2020	119146.0	115.01852939836677	39.0	1	Male	1.0	College grade	Married	2.0	151.0	0.74	1	5.927992923224149	34.3	Obesity	291.36267057920406	52.40368108990752	969.2268429471484	104.0	8.494538500851432	44.0	4.862385321100917	5.3	2	7.968700000000003	9469.555494356448	Current	No	Yes	2.0	12.9	650.310533910534	2983.539682539683	2818.0523001443003
2017-2020	111872.0	115.93373359731667	38.0	1	Female	3.0	Lower than 12th grade	Other	2.0	172.0	0.09	1	4.899043805466507	34.5	Obesity	262.2225087758971	46.36681474064668	782.8672001135479	93.0	7.600652428286873	34.0	3.333333333333333	4.9	3	9.188100000000002	22320.519628683323	Current	No	Yes	2.0	13.1	915.5	2655.5	1612.985
2017-2020	122097.0	98.12862352229398	38.0	1	Female	3.0	College grade	Other	1.0	153.0	3.92	3	4.085814716578246	25.0	Over weight	192.8110958568748	32.40982269950205	672.5251023487791	86.0	7.71244383427499	46.0	3.333333333333333	5.6	4	10.224400000000005	44887.56232507329	Current	No	Yes	2.0	13.1	971.5	1624.0	2730.315
2017-2020	122472.0	109.87444188239654	37.0	1	Male	3.0	College grade	Married	2.0	159.0	2.39	2	6.181002044565755	34.2	Obesity	310.726510587692	54.97386163643148	1117.5251696574885	91.0	9.085570485020233	39.0	5.242718446601942	5.4	2	7.1126000000000005	26817.552525550567	Current	No	Yes	2.0	12.6	1200.0	3842.5	2349.0550000000003
2017-2020	118265.0	115.0839545145805	36.0	1	Male	2.0	College grade	Married	2.0	169.0	2.69	2	3.8490627582609926	26.5	Over weight	194.40293666258447	34.36885422795995	670.5067324890649	99.0	7.335959874059791	44.0	3.216374269005848	5.5	3	9.9015	15243.431336153972	Current	No	Yes	2.0	15.1	1513.5	9337.5	2919.09
2017-2020	118040.0	100.88734856260476	36.0	1	Female	4.0	Lower than 12th grade	Married	2.0	166.0	0.28	1	5.180467344742354	29.5	Obesity	247.27078526402985	47.77095133541259	809.7070459832299	112.0	8.38206051742474	41.0	5.909090909090909	5.2	3	9.598800000000002	7169.393600161058	Current	No	Yes	2.0	12.8	609.5	4145.5	2240.355
2017-2020	119772.0	114.28771294947214	36.0	1	Male	3.0	College grade	Married	1.0	171.0	5.0	3	4.535286532024307	25.1	Over weight	236.16658479969564	39.28544134331565	819.5262763367923	107.0	9.4090272828564	43.0	4.488188976377953	5.7	4	10.178300000000002	27205.36687403961	Current	No	Yes	1.0	12.9	863.810533910534	4883.039682539683	3450.3573001443
2017-2020	120025.0	93.63894689734558	36.0	1	Female	1.0	College grade	Married	1.0	159.0	4.47	3	4.380821960347726	29.5	Obesity	223.3660669261332	39.8590958799012	682.9701436182105	105.0	7.571731082241802	38.0	3.594771241830065	5.5	3	10.0095	25344.832024752963	Current	No	Yes	1.0	13.7	627.5	3171.5	1977.745
2017-2020	119970.0	114.87686724967725	36.0	1	Female	2.0	College grade	Married	2.0	153.0	5.0	3	3.354957287557708	21.3	Normal	156.2906189373721	26.97607206534376	556.9229097345794	106.0	7.337587743538596	38.0	2.741116751269036	5.4	4	11.3516	29565.208516534887	Current	No	Yes	1.0	12.9	928.5	2110.0	4323.56
2017-2020	117925.0	117.47962001739184	35.0	1	Male	2.0	Lower than 12th grade	Married	1.0	153.0	1.82	2	5.257264033261356	36.4	Obesity	309.7261216682044	51.56916216023302	836.4307076918817	114.0	8.508959386489133	39.0	3.533333333333333	5.3	3	9.390700000000002	22992.98364534499	Current	No	Yes	2.0	12.6	1516.5	5710.5	6656.525
2017-2020	118488.0	121.98007733264382	35.0	1	Female	5.0	High school grade	Married	1.0	167.0	4.09	3	3.768194884047104	26.1	Over weight	193.07635607717776	32.0165346610119	562.2146766998279	96.0	7.397561535524052	35.0	2.418604651162791	5.2	4	11.452800000000002	4936.836262118135	Current	No	Yes	1.0	13.1	623.0	4618.5	1874.885
2017-2020	112902.0	91.56901201362206	35.0	1	Female	3.0	College grade	Married	1.0	166.0	3.92	3	5.692749600526866	35.9	Obesity	299.7422422997412	48.79409343839004	976.87583145041	95.0	8.349366080772736	36.0	3.067484662576687	5.0	2	7.873000000000001	61421.44539629107	Current	No	Yes	1.0	13.6	1015.0	2958.5	2109.48
2017-2020	121782.0	114.22287276934908	35.0	1	Male	5.0	College grade	Married	2.0	150.0	5.0	3	5.864643014222606	32.5	Obesity	315.4176531218816	54.27773903153798	1068.5379571913586	118.0	9.705158557596356	47.0	5.321100917431192	5.8	2	8.053200000000002	3482.038216198707	Current	No	Yes	2.0	13.3	489.0	4519.0	2751.315
2017-2020	109828.0	80.57543397061033	34.0	1	Male	5.0	College grade	Married	1.0	170.0	5.0	3	3.8122599647747	22.4	Normal	192.84051621308944	32.62641875017947	680.1071777158065	97.0	8.608951616655778	45.0	3.939393939393939	5.2	4	11.182800000000002	11487.724636148165	Current	No	Yes	1.0	13.6	939.5161718547938	3470.4071716728968	2846.164500348851
2017-2020	120635.0	120.71709480821856	34.0	1	Female	4.0	High school grade	Never married	1.0	152.0	1.16	1	5.379244171268008	37.4	Obesity	291.045798967846	50.442706943613935	933.836788132126	94.0	7.781973234434385	38.0	3.333333333333333	5.0	2	7.6030000000000015	8277.08347324121	Current	No	Yes	2.0	13.7	1020.810533910534	3973.039682539683	2310.5273001443
2017-2020	114376.0	116.0434280195391	33.0	1	Male	3.0	College grade	Never married	1.0	171.0	3.84	3	3.258666760162298	22.3	Normal	168.35628438294606	29.92777815082046	562.4458828040126	100.0	7.549609165154532	49.0	3.3986928104575163	5.2	4	11.5878	22284.226537010218	Current	No	Yes	1.0	13.1	1233.810533910534	4527.539682539683	3343.0673001443
2017-2020	113987.0	84.41566987382657	33.0	1	Male	3.0	College grade	Other	2.0	152.0	3.84	3	3.516689351633985	24.8	Over weight	193.47450474322883	31.99246734552475	678.7210448653592	94.0	7.801391320291485	45.0	2.707182320441989	4.9	4	10.6281	16208.647618501318	Current	No	Yes	1.0	12.8	1668.810533910534	4061.039682539683	4004.7973001443
2017-2020	115289.0	123.50681422712124	33.0	1	Female	3.0	College grade	Married	1.0	150.0	5.0	3	4.145584839649723	23.1	Normal	179.9841771223819	30.229233809451824	652.9296122448313	88.0	7.791522819150732	43.0	2.951807228915663	4.9	4	10.9161	20564.29182961249	Current	No	Yes	1.0	12.5	888.810533910534	3127.039682539683	3037.2273001443
2017-2020	112432.0	102.78736460243108	33.0	1	Female	3.0	College grade	Married	2.0	165.0	5.0	3	5.842862828448316	40.2	Obesity	331.6224125996776	57.29201480654091	1001.4666887960412	102.0	8.249313746260636	40.0	3.5820895522388057	4.8	2	7.587200000000001	89991.22695232916	Current	No	Yes	2.0	12.6	910.5	2429.5	2250.865
2017-2020	120948.0	108.3871455208212	33.0	1	Male	3.0	High school grade	Married	1.0	162.0	4.31	3	6.114065302567903	40.6	Obesity	349.38987067979616	60.6590310709584	1144.5530246407116	115.0	8.605661839403846	44.0	4.274193548387097	5.3	2	6.267700000000002	75796.89333178387	Current	No	Yes	2.0	12.6	508.0	3881.5	3744.885
2017-2020	121255.0	115.0649984509446	33.0	1	Female	4.0	High school grade	Married	1.0	163.0	1.04	1	5.710118160974141	39.5	Obesity	304.5265386506675	49.79179882200801	1008.4068672280332	91.0	7.709532624067531	36.0	2.680412371134021	5.2	2	6.520800000000001	17155.908308529757	Current	No	Yes	1.0	12.8	855.0	3836.5	2729.9700000000003
2017-2020	119034.0	119.59550591529838	33.0	1	Female	3.0	College grade	Married	2.0	170.0	5.0	3	3.953049816639316	23.5	Normal	180.42979226593795	30.2458649464536	664.9029791587329	96.0	7.67786350067821	45.0	2.8176795580110494	5.1	4	10.5539	46166.37319998312	Current	No	Yes	2.0	13.1	529.5	2730.0	2406.445
2017-2020	120312.0	112.6420932389534	33.0	1	Male	3.0	College grade	Married	2.0	172.0	5.0	3	4.765069779184741	32.2	Obesity	250.0786241162329	45.16143268121927	858.1890672311719	118.0	7.766416898019655	43.0	3.5211267605633805	5.0	2	8.458	92376.37090058952	Current	No	Yes	1.0	12.6	1148.0	3931.5	5711.245
2017-2020	120404.0	105.04258282475428	32.0	1	Female	3.0	College grade	Married	2.0	161.0	0.33	1	4.677026389067805	26.6	Over weight	223.33171416435707	39.006409306791	795.0944861415269	103.0	8.395929103923198	44.0	4.032258064516129	5.0	3	9.88	29150.2995266912	Current	No	Yes	2.0	12.7	841.310533910534	3041.039682539683	2873.1373001443003
2017-2020	112462.0	108.3733855392516	31.0	1	Male	5.0	College grade	Married	2.0	166.0	2.79	2	5.995864817359388	40.0	Obesity	343.2817665494341	64.28208554531477	1112.2329236201665	110.0	8.582044163735853	42.0	5.591397849462365	5.2	2	6.628800000000002	40603.99535597831	Current	No	Yes	2.0	13.4	1665.0	4962.0	2739.38
2017-2020	119958.0	122.09733322291598	30.0	1	Male	3.0	High school grade	Married	1.0	155.0	0.91	1	7.01310026755922	44.9	Obesity	397.7535183327272	72.62552535403037	1195.0322855920913	105.0	8.858652969548489	37.0	5.833333333333333	5.6	1	5.931400000000002	16272.53854734086	Current	No	Yes	2.0	13.0	681.0	3032.5	2637.3050000000003
2017-2020	112466.0	125.7860220093698	29.0	1	Male	1.0	Lower than 12th grade	Married	1.0	168.0	0.81	1	6.576236880468373	37.9	Obesity	364.6406239151978	69.76587600739616	1053.5131482510333	130.0	9.621124641561948	41.0	7.333333333333333	5.5	2	8.2725	11028.101039487365	Current	No	Yes	2.0	13.8	644.0	1830.0	3269.77
2017-2020	119653.0	120.63014408056344	29.0	1	Male	1.0	High school grade	Married	1.0	156.0	3.63	3	4.036532334521563	22.5	Normal	200.83169678447075	32.60000609551298	697.109134171874	99.0	8.925853190420922	47.0	3.809523809523809	5.6	4	11.043400000000002	22812.566277904	Current	No	Yes	1.0	13.4	1767.0	5600.5	3447.495
2017-2020	113633.0	124.28541394272392	29.0	1	Male	5.0	College grade	Married	1.0	167.0	5.0	3	4.474143252183399	24.4	Over weight	216.51262055014053	37.69713463426548	795.9500845634267	105.0	8.87346805533363	43.0	4.736842105263158	5.4	3	10.1096	0.0	Current	No	Yes	1.0	13.9	301.0	4014.0	3747.235
2017-2020	113177.0	120.63014408056344	29.0	1	Male	3.0	High school grade	Married	2.0	155.0	0.65	1	3.742244451042672	21.7	Normal	163.82651888385334	30.053391305688407	650.7763100363206	100.0	7.549609165154532	46.0	3.805970149253731	5.1	4	10.589900000000002	0.0	Current	No	Yes	2.0	12.1	1005.810533910534	3296.539682539683	3074.9173001443005
2017-2020	115766.0	112.53735699141868	29.0	1	Male	3.0	College grade	Never married	1.0	167.0	3.73	3	4.52225932565239	23.8	Normal	206.002396084208	34.30335931838919	754.765081451384	99.0	8.655562860681009	41.0	3.571428571428572	5.0	4	10.555	31319.869779611978	Current	No	Yes	2.0	13.5	915.310533910534	3480.039682539683	2396.0023001443
2017-2020	121114.0	122.60802328070044	29.0	1	Female	1.0	College grade	Married	2.0	168.0	0.99	1	5.437792797836566	35.4	Obesity	282.92630997178435	48.94058163398464	911.917852197192	87.0	7.992268643270745	43.0	3.576642335766423	4.9	2	8.189100000000003	7042.439990989895	Current	No	Yes	1.0	13.6	942.5	3110.5	2032.055
2017-2020	110760.0	120.1178645452954	28.0	1	Male	1.0	High school grade	Never married	2.0	168.0	3.55	3	4.498736049411074	31.3	Obesity	241.00506735152567	41.665611192466415	806.1735000544644	96.0	7.699842407396986	39.0	3.4177215189873418	5.4	2	8.7596	10907.744594797758	Current	No	Yes	1.0	13.8	620.5	1850.0	4796.035
2017-2020	113033.0	122.4613897002012	28.0	1	Female	5.0	College grade	Married	2.0	165.0	3.38	2	6.459491092874803	44.1	Obesity	364.5151723020925	62.91675401593305	1025.767185548519	96.0	8.265650165580329	36.0	4.090909090909091	5.4	2	7.013600000000002	15333.410583689032	Current	No	Yes	1.0	13.6	747.810533910534	2290.039682539683	2873.6473001443
2017-2020	116433.0	121.15647832299882	28.0	1	Female	1.0	College grade	Never married	2.0	170.0	1.66	2	3.344090730482943	19.0	Normal	141.10443237554878	24.18057496817925	521.3437448822908	96.0	7.426549072397305	45.0	2.8260869565217392	5.2	4	11.974800000000002	11082.984615898464	Current	No	Yes	1.0	12.4	657.5	3078.0	2757.13
2017-2020	113325.0	120.1178645452954	28.0	1	Male	3.0	College grade	Never married	2.0	172.0	2.18	2	3.4529822124552187	18.7	Normal	148.4289068182536	24.750206066291124	611.1778516045737	100.0	7.937374696163295	48.0	2.982456140350877	5.1	4	11.4179	140388.28685917013	Current	No	Yes	1.0	12.8	1087.5	4501.0	4353.77
2017-2020	116398.0	122.4613897002012	28.0	1	Female	2.0	High school grade	Married	2.0	164.0	1.19	1	4.5847132538598965	22.6	Normal	195.95557667982945	33.10314252127712	709.255140372126	87.0	8.67060073804555	44.0	3.953488372093023	5.1	4	10.985900000000004	16131.237193103298	Current	No	Yes	2.0	13.0	964.0	3749.5	2615.88
2017-2020	110995.0	121.5834952008017	28.0	1	Female	3.0	College grade	Married	1.0	155.0	3.28	2	3.842855271138943	21.3	Normal	172.24053886439657	28.576962350549497	643.678257915773	100.0	8.086410275323782	40.0	2.8313253012048194	4.7	4	11.404300000000005	35367.67893212205	Current	No	Yes	1.0	12.9	922.5	2289.0	3241.65
2017-2020	122416.0	96.93723099075162	28.0	1	Male	5.0	College grade	Married	1.0	166.0	3.69	3	3.720014984615957	25.1	Over weight	195.2015555233933	36.1757065284997	626.8225249077888	106.0	7.776954403322442	47.0	4.754098360655738	5.8	4	10.7082	11432.035165878398	Current	No	Yes	1.0	13.6	585.5	4026.0	3714.82
2017-2020	118262.0	95.8611504157996	28.0	1	Male	1.0	College grade	Never married	2.0	161.0	1.82	2	4.028301112031884	28.0	Obesity	216.9085214171014	36.75145287454022	654.598930705181	89.0	7.746732907753622	44.0	3.3128834355828225	5.4	4	10.5776	28497.432966951088	Current	No	Yes	1.0	13.4	640.810533910534	3593.039682539683	2616.4023001443
2017-2020	120576.0	122.01837714647948	28.0	1	Female	1.0	College grade	Married	1.0	159.0	5.0	3	4.660680875073048	27.1	Over weight	211.12786244483544	34.67620130481836	740.1161229616001	93.0	7.790696031174738	43.0	2.5806451612903225	4.8	3	9.963200000000002	30576.86969837124	Current	No	Yes	1.0	13.0	659.5	3671.5	2262.215
2017-2020	116247.0	100.48070582554712	27.0	1	Female	5.0	College grade	Other	2.0	152.0	5.0	3	6.157557370092696	40.6	Obesity	330.2355640507378	61.75123433378455	1051.7107988118323	96.0	8.133880887949207	37.0	5.247524752475248	5.3	2	6.600700000000001	9681.14699785971	Current	No	Yes	2.0	15.0	310.0	1797.5	1656.375
2017-2020	110226.0	102.6073059362341	26.0	1	Female	4.0	College grade	Never married	2.0	157.0	2.07	2	4.3012553348738445	29.4	Obesity	239.6237566017457	42.874585515719765	767.7740772749812	110.0	8.150467911624004	41.0	4.596774193548387	5.7	3	9.5393	33033.87132898637	Current	No	Yes	1.0	13.6	1022.0	3429.0	2585.085
2017-2020	122911.0	125.58731899971744	27.0	1	Female	1.0	College grade	Married	2.0	172.0	1.2	1	5.236712711075371	28.3	Obesity	247.26763759744003	40.18500751753757	801.2170447945318	103.0	8.737372353266432	35.0	3.660130718954248	5.6	3	9.819400000000002	24524.063339500688	Current	No	Yes	2.0	13.6	1240.0	5531.5	1670.76
2017-2020	115450.0	129.00245422380314	26.0	1	Female	5.0	College grade	Married	2.0	155.0	2.38	2	4.978243831333437	33.3	Obesity	260.8060722108321	47.25678543506773	737.7757358036152	90.0	7.832014180505469	41.0	4.344262295081967	5.3	3	9.759700000000002	4787.89312075048	Current	No	Yes	1.0	13.8	341.5	1350.0	2036.405
2017-2020	116767.0	94.94715065274438	26.0	1	Male	3.0	College grade	Married	1.0	168.0	2.27	2	3.066792839314471	23.8	Normal	169.37018062942448	31.041102036393443	608.4516993199912	88.0	7.116394144093465	45.0	3.1372549019607843	4.8	4	10.8182	10457.663680033123	Current	No	Yes	2.0	14.1	1317.5	6966.5	2714.98
2017-2020	120849.0	116.1378067293449	26.0	1	Male	3.0	College grade	Married	2.0	158.0	2.46	2	5.393363086004098	34.0	Obesity	289.8554862762241	52.06503338723593	882.3542008702705	105.0	8.525161361065415	42.0	4.954128440366972	5.4	3	8.867600000000001	49681.97831833456	Current	No	Yes	1.0	13.2	680.5	3516.0	3720.535
2017-2020	122985.0	123.78892770853832	26.0	1	Male	1.0	College grade	Never married	2.0	170.0	2.99	2	4.4258888842096775	25.6	Over weight	212.49035278694487	33.665206530436514	739.5660325514372	97.0	8.300404405740036	45.0	2.6881720430107525	5.0	4	10.384000000000002	9181.754850346117	Current	No	Yes	1.0	12.6	915.5	2745.5	3049.085
2017-2020	117738.0	83.16397401064225	25.0	1	Female	3.0	College grade	Married	2.0	158.0	1.63	2	3.857045831370652	24.8	Over weight	181.58187290195124	28.846564675516515	647.9836996702695	89.0	7.321849713788356	41.0	2.007722007722008	5.2	4	10.327800000000002	26358.4436036931	Current	No	Yes	2.0	13.0	1281.0	3828.0	2722.22
2017-2020	120945.0	68.01907772447412	25.0	1	Male	4.0	College grade	Never married	1.0	167.0	1.43	2	3.760614619069214	26.2	Over weight	202.5708386709216	35.54287841974892	621.6295965321411	97.0	7.731711399653496	42.0	3.673469387755103	5.4	4	10.9466	5505.141461614946	Current	No	Yes	2.0	14.5	960.810533910534	4358.039682539683	2283.6023001443
2017-2020	122112.0	78.91262923683585	25.0	1	Male	5.0	College grade	Never married	2.0	152.0	5.0	3	3.698169910325369	26.8	Over weight	190.10324397328293	36.48547326103984	666.780034831664	86.0	7.093404625868766	46.0	4.015748031496063	5.1	3	9.887900000000002	9533.660965970008	Current	No	Yes	1.0	13.0	359.0	2982.5	2640.185
2017-2020	118550.0	79.4049398639926	24.0	1	Male	5.0	College grade	Never married	2.0	149.0	0.58	1	5.42188552068814	36.2	Obesity	301.4549358660152	55.93228652328738	950.9987203286998	94.0	8.327484416188264	44.0	5.408163265306122	5.3	2	7.959700000000001	11744.059551169865	Current	No	Yes	1.0	13.1	592.310533910534	2354.039682539683	2180.3673001443003
2017-2020	120335.0	115.7935207553007	24.0	1	Female	5.0	College grade	Never married	3.0	156.0	2.98	2	4.322728683869106	26.3	Over weight	212.334596892112	35.74099152798271	677.3715847622889	93.0	8.07355881719057	43.0	3.5294117647058827	5.4	4	10.6316	8027.921045735212	Current	No	Yes	1.0	12.9	1464.5	5281.0	5463.075000000001
2017-2020	120882.0	119.1268836230086	24.0	1	Male	1.0	Lower than 12th grade	Never married	2.0	155.0	5.0	3	3.7862871906449977	23.8	Normal	211.30492136694207	41.17808756832977	692.51192716897	82.0	8.878358040627822	45.0	6.933333333333334	5.2	4	11.272800000000002	3603.2704164096754	Current	No	Yes	1.0	12.3	649.5	3206.0	9286.985
2017-2020	110684.0	114.65415930895628	23.0	1	Female	4.0	College grade	Married	1.0	172.0	0.37	1	3.755167327015267	23.6	Normal	187.3220428294537	32.22953440051037	642.1336129196106	100.0	7.937374696163295	43.0	3.466666666666667	5.2	4	11.0118	28522.647475451333	Current	No	Yes	1.0	11.8	1626.0	5211.5	2188.46
2017-2020	116190.0	109.77259921058008	23.0	1	Male	3.0	College grade	Married	1.0	166.0	4.62	3	4.591237189718587	26.5	Over weight	244.9984565064866	42.89632118627048	811.7307351422462	109.0	9.245224773829683	46.0	4.90566037735849	5.2	4	10.390800000000002	129955.39946197438	Current	No	Yes	2.0	12.8	897.5	3176.0	3959.04
2017-2020	111808.0	128.5506405819294	22.0	1	Female	4.0	College grade	Married	2.0	172.0	1.58	2	5.5513896605634265	33.5	Obesity	282.5399698302082	46.29767171947688	963.1661061077546	107.0	8.434028950155469	41.0	3.5625	5.7	2	7.7393	19084.61814861885	Current	No	Yes	2.0	14.0	684.810533910534	3806.539682539683	2555.9023001443
2017-2020	110800.0	110.45743530949898	22.0	1	Male	3.0	High school grade	Never married	2.0	151.0	1.88	2	3.904425573105983	25.3	Over weight	193.621416469246	34.734289795719974	690.3024413251378	98.0	7.653020413804189	47.0	3.428571428571429	4.8	4	10.3952	12550.71793011972	Current	No	Yes	2.0	12.4	478.0	2190.5	1237.92
2017-2020	120782.0	130.11754266580004	21.0	1	Male	1.0	High school grade	Married	2.0	161.0	1.11	1	6.585158968079191	32.9	Obesity	345.5327876790539	66.87693646057122	1106.965222534112	98.0	10.502516342828386	41.0	6.8	5.1	3	8.8619	26383.291202095188	Current	No	Yes	2.0	12.9	758.0	2260.5	2848.815
2017-2020	119708.0	48.71437621339932	80.0	3	Male	3.0	Lower than 12th grade	Married	1.0	167.0	2.15	2	5.566331880017877	24.3	Over weight	237.4321416784873	41.65717234428435	958.5223497390784	116.0	9.770870027921289	41.0	5.544554455445544	5.6	3	9.243400000000005	2431.6132162679182	Current	No	Yes	2.0	12.9	697.5	3226.0	1590.225
2017-2020	123490.0	90.50420878425112	80.0	3	Male	3.0	Lower than 12th grade	Married	2.0	155.0	1.36	2	5.918033381474047	32.2	Obesity	279.9386905367706	50.29201069009308	982.3935413246916	123.0	8.693748153315855	38.0	5.504587155963303	6.0	2	7.682000000000001	5366.385330948085	Current	No	Yes	2.0	12.9	1444.5	3944.5	1583.565
2017-2020	118142.0	95.28565563516416	73.0	3	Male	3.0	College grade	Other	2.0	163.0	1.49	2	8.093863661449252	40.2	Obesity	410.88181948950745	70.32860812022778	1357.3409360250396	165.0	10.22094078332108	39.0	5.566037735849057	5.9	1	5.955100000000001	0.0	Current	No	Yes	2.0	14.2	988.810533910534	3712.539682539683	2965.9523001443004
2017-2020	115189.0	77.24472248159451	70.0	3	Male	3.0	College grade	Married	1.0	157.0	4.56	3	5.316380452859981	25.6	Over weight	235.65896518694825	40.06159797222503	846.8994061405951	107.0	9.205428327615165	40.0	4.873949579831933	5.8	3	9.682200000000002	6305.9420893125225	Current	No	Yes	2.0	13.8	790.5	1926.5	1458.76
2017-2020	124814.0	86.108015255757	64.0	3	Male	4.0	High school grade	Other	1.0	171.0	2.0	2	5.659902306044749	37.5	Obesity	309.9329348550655	54.15012479147246	987.6529524048088	105.0	8.264878262801748	37.0	4.8062015503875966	6.2	2	6.986800000000002	2698.19299837386	Current	No	Yes	2.0	19.7	566.0	1952.5	2395.27
2017-2020	124504.0	57.28744729653962	66.0	3	Female	3.0	College grade	Other	1.0	158.0	0.04	1	5.527915354169233	30.3	Obesity	257.4588116681912	41.94190752692723	915.975574185842	98.0	8.496990484098719	39.0	3.5443037974683542	5.6	2	8.370400000000002	13170.56098977262	Current	No	Yes	2.0	13.7	434.0	1367.0	2912.5150000000003
2017-2020	110859.0	76.15621578440899	65.0	3	Male	4.0	College grade	Other	1.0	163.0	1.08	1	5.811605925106434	39.4	Obesity	319.9160323665156	59.07863628533058	1026.3296063737964	96.0	8.11969625295725	41.0	5.283018867924528	5.6	2	6.696400000000002	3310.7957963588447	Current	No	Yes	1.0	13.9	393.5	2411.0	2162.06
2017-2020	114118.0	82.13196538678343	62.0	3	Male	3.0	High school grade	Married	1.0	156.0	2.3	2	6.480203300700277	36.1	Obesity	322.5385860210673	55.76728732309387	1101.634561119047	110.0	8.934586870389676	40.0	4.137931034482759	4.8	2	7.416200000000002	44779.39390404653	Current	No	Yes	2.0	13.3	669.310533910534	3949.539682539683	2745.9873001443
2017-2020	110640.0	75.65677947398473	59.0	2	Female	3.0	High school grade	Other	2.0	155.0	0.74	1	6.342128472197297	32.2	Obesity	280.0437740993448	45.84227403882807	1030.5958767320608	105.0	8.697011617992073	38.0	3.9333333333333336	5.9	2	7.2421000000000015	23940.16484458323	Current	No	Yes	2.0	13.8	394.5	1349.0	3892.645
2017-2020	120899.0	104.86960227898052	60.0	3	Female	5.0	College grade	Other	2.0	152.0	2.72	2	5.25673262405923	28.6	Obesity	247.6981341089616	41.52955730454804	815.8449032539924	104.0	8.660773919893762	40.0	3.9416058394160585	5.4	3	9.7046	8915.071066682127	Current	No	Yes	2.0	13.2	854.5	3329.0	1012.325
2017-2020	120967.0	76.62320184642616	57.0	2	Male	3.0	College grade	Other	2.0	163.0	4.48	3	7.079552973952382	35.2	Obesity	342.90279532572475	59.5302661589633	1202.108094977115	105.0	9.741556685389908	40.0	5.283018867924528	5.6	2	6.966400000000002	27923.6871210527	Current	No	Yes	2.0	13.7	847.0	2817.5	3556.445
2017-2020	120577.0	104.0494974731224	56.0	2	Female	3.0	High school grade	Married	2.0	150.0	4.64	3	6.020102836542087	34.3	Obesity	302.5398594461576	53.59864014410044	974.6546492361638	111.0	8.820404065485645	41.0	5.137614678899082	5.6	2	8.127400000000002	31209.690906267468	Current	No	Yes	1.0	13.2	793.310533910534	2957.039682539683	2666.4923001443003
2017-2020	118870.0	90.76524397830606	53.0	2	Female	5.0	College grade	Other	2.0	166.0	2.89	2	5.478573429146182	36.8	Obesity	318.0895485648759	49.231179566088414	900.6774717516324	97.0	8.643737732741194	33.0	2.962962962962963	5.6	2	8.694400000000002	4408.662660303691	Current	No	Yes	1.0	15.0	726.5	2354.0	1121.935
2017-2020	110402.0	75.94618136817637	50.0	2	Male	4.0	Lower than 12th grade	Married	1.0	158.0	4.62	3	5.31450310018724	34.7	Obesity	290.68228728032824	50.41386966615442	867.8583562605764	106.0	8.377011160816375	36.0	3.5658914728682167	4.6	3	9.299400000000002	6348.358691211073	Current	No	Yes	2.0	13.2	657.810533910534	3601.039682539683	2573.6973001443
2017-2020	110272.0	91.29129011198027	45.0	2	Male	1.0	High school grade	Married	2.0	167.0	3.38	2	4.80561949832466	27.2	Over weight	226.1900627872323	37.98113844592675	860.6864521499465	112.0	8.31581113188354	43.0	3.464052287581699	5.3	3	8.922700000000003	12503.559304719744	Current	No	Yes	1.0	13.2	778.5	3902.5	2324.1000000000004
2017-2020	114422.0	81.73401320580788	38.0	1	Female	1.0	College grade	Never married	2.0	159.0	1.27	1	5.711561973077441	36.9	Obesity	339.2382498088901	59.95782172305732	993.8117833154748	115.0	9.193448504305964	41.0	5.339805825242719	5.5	2	8.398500000000002	11234.417957124007	Current	No	Yes	2.0	14.1	917.5	2196.5	2943.125
2017-2020	110705.0	94.174729716936	40.0	2	Male	5.0	College grade	Married	3.0	156.0	3.98	3	4.164676701026871	23.5	Normal	184.2195937344468	33.69081175452143	739.2301144322696	94.0	7.839131648274333	43.0	4.537815126050421	5.4	3	9.6956	7744.365031253962	Current	No	Yes	1.0	13.8	668.5	2397.5	2342.525
2017-2020	118897.0	97.5751105709322	40.0	2	Male	3.0	College grade	Married	2.0	168.0	5.0	3	5.321160103459014	31.4	Obesity	282.50459080851016	60.8492072868473	957.2767026122766	107.0	8.996961490716885	41.0	10.0	5.4	2	8.6066	19643.303856762646	Current	No	Yes	1.0	12.9	856.810533910534	3808.539682539683	3209.7573001443
2017-2020	123440.0	99.02245416409656	39.0	1	Female	5.0	High school grade	Married	2.0	152.0	2.18	2	6.242894318837393	38.8	Obesity	340.6468292882886	53.14103335586038	1054.4248504516356	100.0	8.779557455883728	37.0	2.9775280898876404	5.3	2	7.428700000000002	21597.25467668759	Current	No	Yes	2.0	14.2	6691.5	7929.0	3313.235
2017-2020	117690.0	102.1576509717282	39.0	1	Female	3.0	College grade	Other	1.0	156.0	1.28	1	3.983752545107332	21.4	Normal	181.78312391822064	30.17935840193752	654.9289184156454	94.0	8.494538500851432	39.0	3.586206896551724	5.2	4	11.3538	16697.15171488367	Current	No	Yes	2.0	14.4	706.0	1721.5	2572.065
2017-2020	124066.0	93.27731666775207	36.0	1	Male	3.0	High school grade	Married	2.0	158.0	1.63	2	5.225803995352245	30.8	Obesity	263.1201168954763	45.19033284053306	1008.057590703448	108.0	8.542860938164814	43.0	4.496124031007752	5.8	2	7.342200000000002	17750.968456538227	Current	No	Yes	2.0	12.6	1445.5	4081.0	3353.7699999999995
2017-2020	121550.0	113.34483119234592	32.0	1	Male	5.0	College grade	Other	2.0	149.0	5.0	3	3.901762428902899	23.2	Normal	186.8021968688566	32.2874264610857	708.5600570887665	91.0	8.051818830554165	43.0	3.868613138686131	5.3	4	10.317700000000002	74433.76906771057	Current	No	Yes	2.0	13.2	644.0	2305.0	4607.12
2017-2020	116269.0	122.21862296875028	34.0	1	Female	3.0	College grade	Married	2.0	166.0	4.78	3	5.548069296815296	38.1	Obesity	300.1721528729478	53.1566990093204	950.9390774741418	110.0	7.878534196140362	41.0	3.450704225352113	4.9	2	7.595100000000001	44032.173391705495	Current	No	Yes	1.0	12.8	292.5	1470.5	4505.97
2017-2020	114110.0	121.20697230142387	26.0	1	Male	1.0	College grade	Married	2.0	160.0	2.82	2	4.357809556845265	23.7	Normal	200.4111932030096	35.77024911607219	766.9744820047666	98.0	8.456168489578463	45.0	4.324324324324324	4.8	4	10.3502	20391.28338762092	Current	No	Yes	2.0	13.7	729.5	3469.5	2342.33
2017-2020	114851.0	124.77508528332756	23.0	1	Male	2.0	College grade	Never married	1.0	169.0	3.19	2	4.039763187215863	25.0	Over weight	202.359461124324	32.80794024991257	660.5012811097936	91.0	8.09437844497296	42.0	2.727272727272727	4.8	4	11.169200000000002	37363.71863978115	Current	No	Yes	2.0	13.0	862.810533910534	2319.539682539683	4940.2573001443
2017-2020	110368.0	65.49948566278763	80.0	3	Female	4.0	Lower than 12th grade	Married	2.0	157.0	0.65	1	5.326789346281009	30.3	Obesity	242.6635549445524	41.55744397911661	806.4759070269448	97.0	8.008698182988528	38.0	4.149659863945578	6.1	1	5.3269	15972.722926111292	Current	Yes	No	2.0	15.8	895.5	3057.0	1821.405
2017-2020	114535.0	47.14929750183402	80.0	3	Male	3.0	High school grade	Married	2.0	159.0	5.0	3	4.822250504424518	27.6	Over weight	226.29762631055468	38.18889153075118	869.9339909981829	107.0	8.199189359078067	35.0	3.7908496732026142	5.8	1	5.0062000000000015	10323.287765842597	Current	Yes	No	2.0	13.9	770.0	2999.0	3682.9
2017-2020	113715.0	75.18186588089276	80.0	3	Male	3.0	College grade	Married	2.0	167.0	2.46	2	5.642283947878646	29.0	Obesity	263.83258852324275	44.51878923183484	1011.6615118546412	107.0	9.097675466318716	34.0	4.435483870967742	5.5	1	4.712500000000002	8123.274310912945	Current	Yes	No	2.0	14.9	458.0	3370.0	1141.205
2017-2020	116216.0	66.39367237860661	80.0	3	Female	3.0	High school grade	Married	2.0	159.0	5.0	3	4.478910585062466	24.4	Over weight	214.2587115389438	37.69856318918176	712.146783024932	105.0	8.781094735202615	41.0	4.954954954954954	5.5	2	7.421500000000002	13790.032735545472	Current	Yes	No	2.0	14.1	893.0	2202.0	2473.805
2017-2020	117441.0	46.03481931891309	80.0	3	Male	3.0	College grade	Married	3.0	156.0	2.6	2	5.668053317115251	28.6	Obesity	249.25540759877964	43.00948379592323	938.6296293142856	106.0	8.715224041915372	44.0	4.672131147540984	5.7	1	4.917300000000001	10594.676868091854	Current	Yes	No	2.0	13.4	701.0	2374.0	2285.795
2017-2020	120023.0	NA	80.0	3	Male	3.0	High school grade	Married	2.0	156.0	2.07	2	6.159351492814412	34.6	Obesity	306.21799140937304	54.61596911492399	1065.5678082568934	128.0	8.850230965588816	42.17869158878505	5.229357798165138	5.7	1	3.7743000000000007	5942.0961274233	Current	Yes	No	2.0	14.1	849.0	1447.0	2156.54
2017-2020	120647.0	43.15799332593394	80.0	3	Female	3.0	College grade	Other	1.0	151.0	2.4	2	6.0663408691727705	34.6	Obesity	301.5694515394574	51.16425172236318	957.8752232423806	114.0	8.715880102296456	46.0	4.166666666666666	5.5	1	4.829500000000001	12470.880383415191	Current	Yes	No	2.0	13.3	1266.0	2556.0	4327.705
2017-2020	123775.0	84.47085731181454	80.0	3	Female	1.0	High school grade	Other	1.0	162.0	2.32	2	5.162761982394643	26.8	Over weight	217.9880077970388	34.276729063813534	829.6558505708191	96.0	8.133880887949207	40.0	2.9702970297029703	6.0	1	5.2650000000000015	10222.100163554644	Current	Yes	No	2.0	13.3	414.5	1797.0	1562.035
2017-2020	123626.0	18.010977714467952	80.0	3	Female	4.0	Lower than 12th grade	Other	2.0	154.0	1.98	2	4.820319627647612	31.8	Obesity	257.7775703033148	44.81076599533085	774.1433322002064	102.0	8.106212902619962	38.0	4.233576642335766	5.8	1	5.960200000000002	8088.136211422887	Current	Yes	No	2.0	15.0	317.0	1307.5	3419.315
2017-2020	123971.0	44.62202040277025	80.0	3	Male	3.0	High school grade	Other	1.0	165.0	2.74	2	6.379453824538055	32.0	Obesity	281.14215822243983	49.24104938750581	1055.1616625785944	109.0	8.785692444451245	41.0	5.087719298245615	5.8	1	3.7462000000000018	21882.20124494358	Current	Yes	No	2.0	14.5	541.0	3129.5	2345.92
2017-2020	124714.0	70.20543819527104	80.0	3	Female	3.0	College grade	Married	1.0	149.0	5.0	3	4.097750959887871	21.0	Normal	167.88019471473552	25.58514102540761	667.5236313657341	114.0	7.994294986415977	41.0	1.818181818181818	4.8	2	7.591200000000001	14729.866198827083	Current	Yes	No	2.0	16.3	677.0	2526.0	1984.21
2017-2020	114148.0	88.46882614232996	78.0	3	Female	3.0	College grade	Other	1.0	149.0	2.72	2	5.685447210081569	35.5	Obesity	293.4305808781017	50.87894125574252	939.8044238264836	108.0	8.265650165580329	40.0	4.626865671641791	6.2	1	4.101800000000001	18094.47751911473	Current	Yes	No	2.0	14.6	974.5	3666.0	3545.96
2017-2020	119399.0	55.30981879058777	79.0	3	Female	3.0	High school grade	Other	2.0	151.0	5.0	3	4.578323429032077	25.2	Over weight	204.51489162402555	35.201514965150686	753.1342040757766	97.0	8.115670302540696	35.0	3.8571428571428577	5.4	2	6.4236	20175.49061427519	Current	Yes	No	2.0	12.9	810.5	3051.5	2806.03
2017-2020	121896.0	39.55814033249142	75.0	3	Male	4.0	High school grade	Other	2.0	153.0	1.15	1	3.810719859280706	22.2	Normal	181.02033010830664	29.83847339553542	641.725224302871	107.0	8.154068923797597	39.0	3.391812865497076	5.8	2	7.472200000000001	7632.0877510065075	Current	Yes	No	2.0	13.8	802.0	3503.5	2002.665
2017-2020	115983.0	77.0782659638998	72.0	3	Female	3.0	Lower than 12th grade	Married	2.0	150.0	3.05	2	5.710701777390011	29.5	Obesity	256.5273196138945	41.87112580696056	918.280845804314	122.0	8.695841342843883	41.0	3.987341772151898	6.3	1	4.775700000000001	10616.64400593082	Current	Yes	No	2.0	14.6	824.5	2387.0	2151.49
2017-2020	114622.0	61.18074957644862	72.0	3	Male	3.0	College grade	Married	1.0	151.0	4.14	3	5.310767883550898	30.1	Obesity	256.4576798819207	43.96599910789164	906.5480777221384	118.0	8.520188700396035	40.0	4.029850746268656	5.4	1	5.1996	31127.883664800287	Current	Yes	No	2.0	13.9	1358.5	4122.0	2220.205
2017-2020	115217.0	72.74635666092712	72.0	3	Female	3.0	College grade	Other	2.0	151.0	1.25	1	5.80185393016401	32.0	Obesity	301.989029397014	47.368441249902205	972.9709040885044	102.0	9.437157168656688	42.0	3.375	5.4	1	5.496600000000001	9185.270455595086	Current	Yes	No	2.0	14.6	1494.0	2966.0	4170.575
2017-2020	118091.0	60.598539192705786	72.0	3	Male	3.0	College grade	Other	1.0	167.0	2.06	2	5.9735680414576615	32.9	Obesity	289.36469127940137	48.235482620207456	1018.4933510685312	93.0	8.79527937019457	43.0	3.955223880597015	5.3	1	4.408700000000002	11455.072041118074	Current	Yes	No	2.0	15.1	706.0	2962.0	2587.8950000000004
2017-2020	117598.0	80.00611384480807	70.0	3	Male	5.0	High school grade	Married	2.0	159.0	3.78	3	6.810121016450046	36.9	Obesity	335.8299769448477	56.39584417793356	1184.9610568623082	110.0	9.101083386039234	40.0	4.566929133858268	5.8	1	2.837200000000003	30946.52171544036	Current	Yes	No	2.0	14.4	1463.0	4543.0	2384.115
2017-2020	120097.0	95.01180734661698	70.0	3	Female	5.0	College grade	Married	2.0	166.0	2.01	2	4.696355653822192	24.0	Over weight	211.50824240441267	34.27389776652258	720.8905928617065	105.0	8.812843433517195	45.0	3.7908496732026142	5.8	2	7.193200000000003	5502.761918085871	Current	Yes	No	2.0	12.6	926.0	2805.0	2297.065
2017-2020	113777.0	54.87721609946955	69.0	3	Male	4.0	High school grade	Married	2.0	150.0	0.99	1	4.872284533693657	26.7	Over weight	229.75894863533	36.01227330031157	839.0073967020477	105.0	8.605204068738951	45.0	3.206521739130435	5.9	1	5.7251	2493.112117288289	Current	Yes	No	2.0	14.6	705.0	2483.5	2183.3
2017-2020	111185.0	75.97011671946372	69.0	3	Male	2.0	College grade	Married	1.0	169.0	1.4	2	4.938797987715864	29.2	Obesity	232.0618907888807	37.79232087002572	815.395547771889	101.0	7.947325027016463	42.0	3.0158730158730163	5.7	1	5.3763000000000005	7959.696782882001	Current	Yes	No	2.0	13.2	363.5	1555.0	1564.815
2017-2020	116125.0	74.28503381446077	69.0	3	Male	3.0	College grade	Married	2.0	151.0	2.32	2	4.287837963661622	25.1	Over weight	208.92561783450628	34.67991217633479	750.8004274371501	123.0	8.323729794203437	40.0	3.253012048192772	5.4	2	6.6576	14755.69003871895	Current	Yes	No	2.0	13.7	639.0	2787.0	2784.3
2017-2020	122144.0	55.83996679695678	69.0	3	Male	4.0	College grade	Other	1.0	150.0	0.64	1	5.136195337543781	26.7	Over weight	238.2349765973015	45.452759171117805	889.5890324625828	120.0	8.922658299524402	42.0	7.590361445783133	6.3	1	5.3067	2316.8134677334256	Current	Yes	No	2.0	13.7	1016.5	4830.5	3024.4700000000003
2017-2020	109379.0	78.83941281807857	66.0	3	Female	3.0	High school grade	Married	1.0	157.0	1.52	2	5.225182830020013	33.4	Obesity	261.20267980975683	43.98571355447219	825.0563688601601	106.0	7.820439515262181	39.0	3.125	5.5	1	5.225500000000002	28027.15496602508	Current	Yes	No	2.0	14.4	1520.0	4351.0	3890.525000000001
2017-2020	120338.0	95.99228629391656	66.0	3	Female	3.0	College grade	Other	2.0	159.0	3.36	2	6.081631113203921	35.2	Obesity	314.30213430839314	50.5562631516688	1010.7670910144916	111.0	8.92903790648844	41.0	3.9354838709677415	6.1	1	4.2019	49040.794202730496	Current	Yes	No	2.0	14.7	913.5	3213.0	2251.5150000000003
2017-2020	122394.0	85.02196415916512	66.0	3	Female	5.0	College grade	Married	1.0	165.0	0.86	1	5.191364076147138	28.8	Obesity	245.46172136175247	39.84186712464933	832.6947978140009	94.0	8.522976436171964	34.0	3.607594936708861	5.7	1	5.817300000000001	50254.38532621867	Current	Yes	No	2.0	15.0	1358.0	3846.0	2220.41
2017-2020	123536.0	59.85840562408167	65.0	3	Male	3.0	High school grade	Married	2.0	169.0	3.08	2	6.542096764747031	37.1	Obesity	358.67408962545863	68.13205321418891	1131.1285306247617	158.0	9.667765219015058	44.0	7.692307692307692	6.0	1	3.915000000000002	54637.36261177653	Current	Yes	No	1.0	13.5	484.0	2000.5	2338.87
2017-2020	110264.0	94.7035385987119	63.0	3	Male	5.0	College grade	Married	2.0	163.0	1.3	2	4.873312484531746	25.1	Over weight	217.7223431996701	40.09792002691328	847.4690410600707	117.0	8.674196940225903	40.0	5.918367346938775	5.8	1	5.762200000000002	1868.4092910012228	Current	Yes	No	2.0	14.7	934.310533910534	3963.539682539683	2443.2123001443
2017-2020	111300.0	102.48509117586252	63.0	3	Female	4.0	College grade	Other	1.0	163.0	1.24	1	5.8355229684096	45.1	Obesity	392.7037509360366	66.45099434290442	861.3231901372568	205.0	8.707400242484182	38.0	3.333333333333333	5.6	1	5.762732733812952	5701.126652372204	Current	Yes	No	2.0	14.0	1137.0	3028.0	2413.86
2017-2020	114703.0	98.34324175540316	63.0	3	Male	1.0	Lower than 12th grade	Married	1.0	162.0	1.22	1	4.928654305084549	28.5	Obesity	250.8332994551957	45.98515462707137	899.47941067793	123.0	8.801168401936692	42.0	5.714285714285714	5.6	1	5.467400000000001	5340.386274971944	Current	Yes	No	1.0	13.9	969.5	3672.5	1639.575
2017-2020	113560.0	85.04965031547864	61.0	3	Female	1.0	Lower than 12th grade	Married	1.0	165.0	2.95	2	5.493566107879718	28.5	Obesity	235.4498232730632	39.86536375786556	862.4898789371157	89.0	8.261397307826778	41.0	3.785714285714286	5.3	1	5.4347	3657.893303361556	Current	Yes	No	2.0	13.8	604.5	1704.0	1468.035
2017-2020	119664.0	100.3103263877649	61.0	3	Male	2.0	College grade	Married	2.0	163.0	1.79	2	5.700846061119784	38.5	Obesity	321.90777425123053	56.39052669297777	990.8070454226188	124.0	8.361240889642351	39.0	4.7727272727272725	6.3	1	3.614700000000002	3350.438850773762	Current	Yes	No	1.0	14.7	1242.310533910534	4224.539682539683	3280.6173001443003
2017-2020	120212.0	62.50084225939999	61.0	3	Male	4.0	College grade	Married	2.0	157.0	1.82	2	5.07343417784007	29.9	Obesity	258.4293103656194	41.62857574377002	959.3864030295572	107.0	8.643120748014027	44.0	3.865030674846626	6.3	1	4.289700000000001	5604.823465747681	Current	Yes	No	2.0	14.7	932.0	3177.5	1823.67
2017-2020	119274.0	81.69169092087093	61.0	3	Male	3.0	High school grade	Married	2.0	158.0	1.23	1	5.375540276510345	29.0	Obesity	265.8192048095219	49.525588121792914	976.1981142142788	104.0	9.166179476190411	41.0	6.470588235294118	5.5	1	5.135500000000002	17782.741444106083	Current	Yes	No	2.0	14.2	1387.0	5254.0	2881.005
2017-2020	112195.0	92.56525157392576	60.0	3	Female	2.0	Lower than 12th grade	Other	1.0	165.0	1.13	1	6.379817071037468	42.8	Obesity	376.2365449079264	62.40595286625697	1032.8923838009662	124.0	8.790573479157159	36.0	4.137931034482759	6.0	1	3.870000000000002	4570.898546358473	Current	Yes	No	2.0	14.4	768.0	2329.0	2352.96
2017-2020	123439.0	68.16425862227577	61.0	3	Female	4.0	College grade	Married	1.0	163.0	0.85	1	5.325675161831446	32.9	Obesity	274.7291461294046	44.296606070935326	826.0122176000573	92.0	8.350429973538136	36.0	3.3928571428571432	5.7	1	5.70763273381295	6865.763586710513	Current	Yes	No	2.0	14.6	1181.0	3325.5	1761.705
2017-2020	122502.0	97.27831312332631	60.0	3	Female	3.0	High school grade	Married	1.0	158.0	0.59	1	6.75190345671158	37.2	Obesity	307.2374010688632	48.88679093143325	1102.585834481001	103.0	8.259069921206	38.0	3.0158730158730163	5.7	1	2.595300000000002	13749.406351728116	Current	Yes	No	2.0	13.7	1224.5	5106.0	3101.285
2017-2020	118125.0	68.1558268823069	57.0	2	Female	4.0	High school grade	Other	1.0	172.0	3.11	2	6.664103621277674	46.3	Obesity	401.87576391822427	68.38029893843434	1087.5817109925165	106.0	8.679822114864455	42.0	4.418604651162791	5.7	1	3.3333000000000017	23042.92963058048	Current	Yes	No	2.0	14.2	284.5	1984.0	2288.425
2017-2020	120671.0	79.85945855974425	57.0	2	Female	4.0	College grade	Other	2.0	171.0	0.2	1	4.614185138855658	27.8	Over weight	223.8006877952632	38.46845915498515	759.9562923695269	95.0	8.050384453067021	35.0	3.661971830985916	5.2	2	6.389800000000001	5208.234560246379	Current	Yes	No	2.0	13.1	444.5	2277.5	1225.32
2017-2020	124657.0	103.8038961936148	57.0	2	Female	3.0	College grade	Other	2.0	169.0	1.71	2	4.243419032638991	24.3	Over weight	188.89323353411376	31.313961386615656	707.3779527409199	97.0	7.773384096054064	43.0	2.9347826086956523	5.4	2	6.585600000000001	13174.40419889285	Current	Yes	No	2.0	13.9	209.5	1688.0	1091.82
2017-2020	118805.0	95.14139311573524	56.0	2	Male	3.0	College grade	Married	2.0	171.0	5.0	3	6.793445604675034	42.1	Obesity	404.1178310304315	71.08912261415085	1301.6241778557364	118.0	9.598998361767968	43.0	5.247524752475248	5.3	1	2.6267000000000023	54727.09625539173	Current	Yes	No	1.0	13.7	817.810533910534	3240.039682539683	2646.4873001443
2017-2020	109868.0	105.10313490189264	55.0	2	Female	1.0	High school grade	Married	2.0	150.0	1.5	2	7.565821851349493	45.7	Obesity	423.91263575179016	65.99587210350765	1161.3536541821472	113.0	9.275987653212038	36.0	3.690476190476191	6.2	1	3.0668	7727.979409086849	Current	Yes	No	2.0	13.9	1469.5	5210.0	3006.49
2017-2020	118210.0	92.2050404252827	53.0	2	Male	5.0	College grade	Married	2.0	170.0	0.89	1	5.127935804045421	28.6	Obesity	250.4005722308	45.27125948400154	867.6467380444852	104.0	8.755264763314685	41.0	5.544554455445544	5.6	1	5.746400000000003	4469.334534146329	Current	Yes	No	2.0	13.3	323.5	3313.0	2455.19
2017-2020	115331.0	89.70737342385397	50.0	2	Female	3.0	Lower than 12th grade	Other	1.0	164.0	5.0	3	5.773166242393759	31.4	Obesity	281.20107104170813	46.89539054196809	917.9334325406078	100.0	8.955448122347393	42.0	4.166666666666666	5.5	1	5.495500000000002	57917.20437418269	Current	Yes	No	2.0	13.8	2277.5	4251.0	3508.435
2017-2020	120607.0	88.9313961252846	49.0	2	Female	3.0	High school grade	Married	1.0	157.0	1.27	1	6.773579559623255	40.1	Obesity	370.3267787309716	60.551821129938304	1054.6463374333407	83.0	9.23508176386463	40.0	3.928571428571429	5.5	1	4.442500000000001	22995.89663534959	Current	Yes	No	2.0	13.3	385.5	1357.5	2591.715
2017-2020	112929.0	103.07163016695893	48.0	2	Female	4.0	High school grade	Married	2.0	150.0	0.04	1	7.166400276886642	47.8	Obesity	408.5161785846256	69.97487539179451	1171.706445270966	104.0	8.546363568716018	37.0	4.961240310077519	6.4	1	1.885600000000002	5461.14653455725	Current	Yes	No	2.0	14.4	441.0	1704.0	1517.875
2017-2020	122216.0	113.66311223449333	44.0	2	Male	2.0	College grade	Other	1.0	151.0	2.48	2	5.008527244677017	27.0	Over weight	239.16635386283352	46.00603576535335	845.9402516259481	129.0	8.85801310603087	43.0	7.83132530120482	6.5	1	5.574500000000002	22815.521861981822	Current	Yes	No	1.0	13.0	522.5	3585.5	1875.495
2017-2020	110286.0	112.19248826431864	43.0	2	Male	1.0	Lower than 12th grade	Other	2.0	172.0	2.47	2	5.572166081505457	31.0	Obesity	271.2588992810921	49.9464108751469	932.7806020440134	125.0	8.750287073583616	41.0	6.428571428571429	6.3	1	4.6857000000000015	15220.089157900726	Current	Yes	No	2.0	15.0	1159.0	2473.5	2104.475
2017-2020	123566.0	112.237815557784	37.0	1	Female	1.0	Lower than 12th grade	Married	1.0	151.0	0.87	1	5.761445591029919	34.0	Obesity	285.71779048698846	49.42638676900934	892.4479220505345	105.0	8.403464426087895	43.0	4.263565891472868	5.5	1	5.162500000000001	16923.470495703114	Current	Yes	No	2.0	15.4	1257.0	5949.0	5495.175
2017-2020	118904.0	118.52794067628608	36.0	1	Male	1.0	College grade	Married	1.0	159.0	3.98	3	5.179134691841461	33.5	Obesity	276.87342180385855	51.30030388153623	905.8306576030716	105.0	8.264878262801748	43.0	5.242718446601942	5.4	1	4.911600000000002	0.0	Current	Yes	No	1.0	13.1	775.0	5659.5	5056.745
2017-2020	122184.0	111.10322645915728	27.0	1	Male	3.0	High school grade	Married	2.0	166.0	2.13	2	6.255247053314835	45.7	Obesity	386.1642889867314	76.86065195757749	1076.528017875483	110.0	8.449984441722787	36.0	6.923076923076923	5.4	1	3.309600000000001	20498.364797793653	Current	Yes	No	2.0	13.9	1129.0	6190.5	2658.5
2017-2020	122919.0	139.66582337136958	24.0	1	Male	1.0	Lower than 12th grade	Married	2.0	161.0	0.48	1	4.972221066778631	30.0	Obesity	238.9507381234759	42.61346153120113	836.3275834321657	101.0	7.965024604115864	44.0	4.573643410852713	5.9	1	5.050100000000001	14406.78277803047	Current	Yes	No	2.0	14.5	1577.810533910534	4369.539682539683	3869.6573001443
2017-2020	112391.0	88.62306968046647	80.0	3	Female	3.0	College grade	Other	1.0	153.0	2.8	2	4.374941341142219	22.7	Normal	184.14417110104256	28.41293133428817	712.2404503379532	117.0	8.11207802207236	36.0	2.166666666666667	5.2	2	6.983800000000002	11403.152362439934	Current	Yes	No	2.0	13.0	852.0	2206.0	2016.985
2017-2020	112169.0	99.93930749837216	61.0	3	Male	3.0	College grade	Other	1.0	161.0	2.24	2	7.685705195253683	47.0	Obesity	422.5331817004218	70.98115162120563	1377.27837098946	113.0	8.990067695753655	39.0	4.263565891472868	5.5	1	0.9325000000000024	13493.041550231936	Current	Yes	No	2.0	13.9	1230.0	3197.0	3390.04
2017-2020	116898.0	99.378398574177	61.0	3	Female	3.0	College grade	Other	2.0	166.0	3.49	2	5.176739534199437	31.8	Obesity	240.0775714519141	41.68712583945368	825.1722817513903	100.0	7.549609165154532	41.0	3.273809523809524	5.5	1	4.8835000000000015	41079.03251312005	Current	Yes	No	2.0	14.0	646.5	1814.0	2529.275
2017-2020	122787.0	107.916379354811	42.0	2	Male	3.0	College grade	Married	1.0	150.0	4.44	3	5.48307525898994	29.3	Obesity	264.2477777902354	49.90866796585146	949.6686348570574	129.0	9.018695487721343	41.0	6.470588235294118	5.5	1	5.243500000000003	24659.71252378501	Current	Yes	No	2.0	12.6	995.0	4079.0	1828.77
2017-2020	112213.0	100.5676585064542	39.0	1	Female	3.0	College grade	Never married	2.0	149.0	0.71	1	5.963361642420503	44.6	Obesity	394.771418549367	67.0871510435039	1014.3678153757276	97.0	8.851377097519439	38.0	4.435483870967742	5.5	1	4.406500000000003	48784.26739807082	Current	Yes	No	1.0	14.6	1073.0	2075.5	3441.075
2017-2020	111165.0	87.98877158972857	40.0	2	Male	3.0	High school grade	Married	1.0	164.0	3.25	2	5.024164227239736	25.5	Over weight	247.1103940990681	45.56692370862254	911.885807244012	106.0	9.690603690159534	44.0	6.235294117647059	5.3	2	6.361700000000002	55243.22092435062	Current	Yes	No	2.0	13.4	1580.0	4940.5	4222.525
2017-2020	109520.0	33.31770332876354	80.0	3	Male	4.0	College grade	Other	2.0	172.0	0.66	1	5.135872865914928	29.0	Obesity	251.6432759626652	41.26521364932159	922.402766718321	121.0	8.677354343540179	39.0	3.612903225806451	5.6	1	5.098400000000002	6273.235176074389	Current	Yes	Yes	2.0	14.1	276.0	1270.5	1173.025
2017-2020	110006.0	59.07174721538366	80.0	3	Female	3.0	High school grade	Married	1.0	158.0	1.46	2	5.272915462900712	25.6	Over weight	228.59693332032865	34.55062152218236	821.520229119931	118.0	8.929567707825337	38.0	2.2549019607843137	4.6	2	6.936400000000002	16784.54663502532	Current	Yes	Yes	2.0	17.5	450.5	2260.0	2583.745
2017-2020	111798.0	39.72879341265188	80.0	3	Female	3.0	High school grade	Married	2.0	164.0	2.55	2	5.750849322782869	29.4	Obesity	270.96572419290715	44.26861096232905	978.7945547376444	117.0	9.216521231051264	41.0	4.428571428571429	6.2	1	4.7768000000000015	15897.034310658457	Current	Yes	Yes	2.0	13.0	971.5	3492.0	2136.075
2017-2020	110936.0	89.13053211427969	80.0	3	Male	3.0	High school grade	Other	2.0	161.0	5.0	3	5.011616515429727	27.2	Over weight	220.81523174383727	35.86046764884292	931.1583485668432	110.0	8.118207049405783	38.0	3.064516129032258	5.7	1	4.2873	16798.946407510135	Current	Yes	Yes	2.0	13.7	939.5161718547938	3470.4071716728968	2846.164500348851
2017-2020	111025.0	51.69444116233564	80.0	3	Male	3.0	Lower than 12th grade	Married	2.0	159.0	2.22	2	5.220462161897483	27.8	Over weight	246.25276434765823	42.879194569243765	882.2581053606747	129.0	8.85801310603087	45.0	4.789915966386555	5.7	1	5.646300000000002	8767.094487236656	Current	Yes	Yes	2.0	14.4	842.810533910534	3342.539682539683	2461.1923001443
2017-2020	111728.0	50.37740738626234	80.0	3	Male	3.0	College grade	Other	1.0	150.0	0.77	1	5.490906232200503	30.2	Obesity	248.66382431142563	47.849591187802346	919.7267938935842	93.0	8.23390146726575	40.0	5.909090909090909	5.2	1	4.832800000000002	9679.098069249556	Current	Yes	Yes	2.0	14.9	970.5	2291.5	2220.05
2017-2020	112838.0	39.03383455902201	80.0	3	Female	4.0	Lower than 12th grade	Married	1.0	162.0	2.94	2	5.136044564460404	44.7	Obesity	357.884630273966	60.70873252823968	791.9780718397942	100.0	8.006367567650246	42.0	4.0	6.2	1	5.432132733812951	10356.763728664831	Current	Yes	Yes	2.0	16.9	939.5161718547938	3470.4071716728968	2846.164500348851
2017-2020	113827.0	57.11290928360739	80.0	3	Male	3.0	Lower than 12th grade	Other	1.0	167.0	2.19	2	4.255734024971486	21.4	Normal	174.42001330875368	27.293905460624977	682.1941642029292	105.0	8.150467911624004	38.0	2.735849056603773	5.8	2	7.0222	11739.057298320762	Current	Yes	Yes	2.0	13.2	966.0	4408.0	1767.5800000000004
2017-2020	113936.0	76.08494805880026	80.0	3	Male	3.0	College grade	Other	1.0	149.0	4.4	3	6.708671989175105	31.7	Obesity	298.7074712975878	52.76530693809677	1190.1184108796638	114.0	9.42294862137501	42.0	5.742574257425742	5.8	1	3.188200000000002	6102.679302447231	Current	Yes	Yes	2.0	13.9	527.0	2115.5	2088.76
2017-2020	114545.0	58.21122421794302	80.0	3	Male	3.0	College grade	Married	2.0	169.0	5.0	3	6.017307207979222	28.7	Obesity	249.58024680731225	41.81008110124664	1031.3664554476388	115.0	8.696175846944678	46.0	4.142857142857143	5.8	1	3.8812000000000015	12652.991199112825	Current	Yes	Yes	1.0	13.5	939.5161718547938	3470.4071716728968	2846.164500348851
2017-2020	113378.0	70.94662004689604	80.0	3	Male	2.0	College grade	Married	1.0	156.0	5.0	3	4.910693454832732	28.7	Obesity	223.34263182826683	36.0865477723118	854.4606611408954	102.0	7.781973234434385	38.0	2.583732057416268	5.4	1	4.893600000000001	23155.365710140708	Current	Yes	Yes	2.0	14.6	1104.810533910534	2885.539682539683	2567.1473001443
2017-2020	115096.0	83.00785858821844	80.0	3	Male	3.0	Lower than 12th grade	Married	1.0	157.0	2.07	2	4.617608246060676	32.9	Obesity	229.19771096475583	42.4607663959905	802.5403131653457	101.0	6.966495774004737	42.0	3.567251461988304	6.1	1	4.0219000000000005	5881.426023726789	Current	Yes	Yes	2.0	14.4	1075.0	3753.0	3518.995
2017-2020	115146.0	67.12915399002529	80.0	3	Male	3.0	College grade	Married	3.0	156.0	5.0	3	5.387144526201057	29.1	Obesity	262.8570101454515	44.94621450362929	955.6794389480676	106.0	9.032886946579088	40.0	4.705882352941177	5.6	1	5.1434000000000015	16996.349171935235	Current	Yes	Yes	2.0	12.8	1097.5	3337.5	2631.49
2017-2020	115957.0	90.86220463833337	80.0	3	Male	3.0	High school grade	Other	2.0	150.0	2.35	2	4.511061894710153	26.4	Over weight	217.22387005311484	35.995189569262045	822.8176895951319	107.0	8.22817689595132	45.0	3.496932515337424	5.7	1	5.6103000000000005	12978.243144573142	Current	Yes	Yes	2.0	14.7	964.0	4030.0	1560.725
2017-2020	116439.0	27.94419529539937	80.0	3	Female	4.0	Lower than 12th grade	Other	2.0	154.0	0.97	1	4.6970212924941	27.4	Over weight	224.74801903619712	41.38859416951398	779.235832424771	100.0	8.202482446576537	35.0	5.471698113207546	5.8	1	6.005200000000002	7806.258736423217	Current	Yes	Yes	2.0	15.4	939.5161718547938	3470.4071716728968	2846.164500348851
2017-2020	116390.0	38.36084254984073	80.0	3	Female	5.0	Lower than 12th grade	Married	2.0	172.0	1.1	1	5.387535333875955	33.7	Obesity	274.0325849473633	44.81094774307361	804.35902534768	100.0	8.131530710604252	37.0	3.294797687861272	5.7	1	5.70763273381295	12783.980106525913	Current	Yes	Yes	2.0	13.7	831.810533910534	2794.039682539683	2633.2623001443003
2017-2020	118338.0	43.994650856574886	80.0	3	Female	3.0	College grade	Married	1.0	155.0	2.71	2	4.7094493896059175	25.9	Over weight	208.21417641325684	32.130052596802074	743.6220586187744	100.0	8.039157390473237	44.0	2.4347826086956523	5.6	2	6.3404000000000025	18380.66866900533	Current	Yes	Yes	2.0	13.7	610.5	2717.0	2162.59
2017-2020	118735.0	68.25080154930112	80.0	3	Female	3.0	College grade	Married	2.0	159.0	5.0	3	5.757436208350215	27.3	Over weight	247.1081088728409	38.88836979248875	890.6753814317781	108.0	9.05157907959124	40.0	3.4939759036144578	5.8	1	5.699200000000001	10993.859335652323	Current	Yes	Yes	2.0	14.6	768.5	2157.5	1757.0749999999998
2017-2020	118933.0	44.96770370148928	80.0	3	Male	3.0	High school grade	Married	2.0	151.0	5.0	3	4.584009604482148	26.1	Over weight	211.57215675838103	37.72006842221874	794.4088644567563	102.0	8.106212902619962	36.0	4.35483870967742	5.4	1	5.9556	8313.80645658579	Current	Yes	Yes	2.0	14.8	464.5	2437.5	1660.285
2017-2020	120838.0	75.57069009474026	80.0	3	Female	1.0	Lower than 12th grade	Other	2.0	155.0	0.97	1	4.097853013276848	19.3	Normal	164.1878571123608	27.43272485829452	638.0357141672051	90.0	8.507142855562735	44.0	3.3571428571428577	4.7	2	8.4113	2791.4354958712097	Current	Yes	Yes	2.0	13.3	1944.0	5468.5	2532.995
2017-2020	123011.0	60.527997232506735	80.0	3	Male	4.0	College grade	Other	2.0	155.0	5.0	3	4.6533894114458585	28.1	Obesity	218.1408987834204	38.460189534289135	816.6698417087481	96.0	7.763021309018518	40.0	3.098591549295775	4.4	1	5.858600000000001	2934.0646269565223	Current	Yes	Yes	2.0	12.9	553.0	3819.0	2205.5550000000003
2017-2020	112713.0	64.4690360428633	78.0	3	Male	5.0	High school grade	Other	1.0	160.0	0.74	1	4.757658402044613	20.1	Normal	181.8824820875761	29.98892238792992	738.3885839973238	134.0	9.048879705849558	47.0	4.436619718309859	6.3	2	6.9357000000000015	0.0	Current	Yes	Yes	2.0	13.4	750.810533910534	2862.039682539683	2199.2173001443
2017-2020	114596.0	72.65635470509233	78.0	3	Male	2.0	Lower than 12th grade	Married	1.0	165.0	1.54	2	5.128123152231415	26.8	Over weight	227.255932851296	41.39952983567179	819.9868920418031	112.0	8.479698986988657	44.0	5.660377358490566	6.0	1	5.742000000000002	7095.948070912451	Current	Yes	Yes	2.0	15.3	1043.5	4695.5	3319.63
2017-2020	112639.0	60.18405221608304	79.0	3	Female	3.0	Lower than 12th grade	Other	2.0	158.0	1.26	1	5.859559880569909	28.5	Obesity	250.9873538843526	45.13045313300088	898.2705296913672	126.0	8.8065738205036	42.0	5.471698113207546	5.8	1	5.375200000000001	28916.0828476598	Current	Yes	Yes	2.0	13.5	382.0	1619.5	1150.415
2017-2020	113852.0	77.69523589590054	78.0	3	Female	1.0	High school grade	Married	1.0	161.0	1.97	2	5.457139303931831	27.9	Over weight	249.4727689195485	43.038248535726936	826.2108906152791	104.0	8.941676305360163	40.0	4.655172413793104	5.4	2	6.4596	8217.074459214804	Current	Yes	Yes	2.0	13.7	292.5	1891.5	1286.74
2017-2020	116917.0	87.92031942024751	79.0	3	Female	3.0	High school grade	Other	2.0	172.0	1.42	2	6.636946247570638	34.4	Obesity	286.7718325323494	50.44437895314324	1032.0451414972342	107.0	8.336390480591552	33.0	4.274193548387097	5.3	1	3.6887000000000016	24920.403154424414	Current	Yes	Yes	2.0	14.3	1133.310533910534	3679.039682539683	4729.8273001443
2017-2020	113088.0	66.5283314687125	78.0	3	Male	4.0	High school grade	Married	1.0	153.0	4.4	3	4.584702401681045	27.4	Over weight	212.60758239573963	38.22222836212215	812.4092655778811	109.0	7.759400817362761	40.0	3.5000000000000004	4.9	1	5.628100000000001	2652.773459502836	Current	Yes	Yes	2.0	12.3	886.310533910534	2529.039682539683	2877.1223001443004
2017-2020	112908.0	93.3219958625767	77.0	3	Male	3.0	College grade	Other	1.0	157.0	1.42	2	6.352509489916087	32.2	Obesity	297.43083015410787	50.76017364945992	1055.7870772240535	130.0	9.236982302922604	47.0	4.957983193277311	5.9	1	4.213100000000002	6955.546459591051	Current	Yes	Yes	2.0	13.9	843.5	3697.0	1851.91
2017-2020	117107.0	64.20646166178908	77.0	3	Male	3.0	College grade	Other	2.0	149.0	2.08	2	4.395054058186047	25.0	Over weight	205.17141070999125	35.68164285482404	785.3961601978465	94.0	8.20685642839965	39.0	4.573643410852713	5.9	1	5.887100000000001	10385.71310921508	Current	Yes	Yes	2.0	15.6	1320.5	3533.0	2975.9
2017-2020	111784.0	93.36278838920124	75.0	3	Male	3.0	College grade	Other	1.0	155.0	4.56	3	5.000546947088806	24.1	Over weight	226.36214829577293	37.87879664267855	849.0928716156794	103.0	9.392620261235392	43.0	4.838709677419355	6.0	2	6.309	3698.614485433746	Current	Yes	Yes	1.0	13.8	1368.5	3663.5	2304.005
2017-2020	109330.0	94.68443487668831	76.0	3	Male	5.0	College grade	Married	1.0	160.0	2.37	2	4.408845238913028	23.3	Normal	190.77703183810803	29.705832067693805	716.437351323367	109.0	8.187855443695623	41.0	2.5806451612903225	5.6	2	6.790400000000002	12878.95334561726	Current	Yes	Yes	2.0	14.5	632.810533910534	2564.539682539683	2375.1823001443
2017-2020	109457.0	88.81313968915742	76.0	3	Male	3.0	College grade	Married	3.0	156.0	5.0	3	5.60409971294539	32.7	Obesity	266.09284364285253	41.15258672415231	975.6737600237924	114.0	8.13739583005665	41.0	2.403433476394849	5.6	1	3.874400000000001	37284.630626343824	Current	Yes	Yes	2.0	19.8	1572.5	3732.5	3727.815
2017-2020	109282.0	89.11672918062867	76.0	3	Male	3.0	College grade	Married	2.0	164.0	3.61	3	4.88366603084019	26.6	Over weight	232.57794145447733	40.838845684007694	864.8972540617976	95.0	8.743531633626967	43.0	4.954954954954954	5.5	1	5.817832733812951	22824.2735606186	Current	Yes	Yes	2.0	14.5	1200.0	3143.0	2106.39
2017-2020	121047.0	56.249034070110966	75.0	3	Male	4.0	High school grade	Married	1.0	164.0	5.0	3	3.5336046219205404	22.5	Normal	167.57440380107792	29.78612551926884	629.3349831640483	104.0	7.447751280047908	39.0	3.6809815950920246	6.0	2	6.840000000000001	5696.106093806122	Current	Yes	Yes	2.0	14.0	939.5161718547938	3470.4071716728968	2846.164500348851
2017-2020	114247.0	62.43977681426944	75.0	3	Male	3.0	High school grade	Married	2.0	158.0	3.04	2	4.992089087613649	26.4	Over weight	221.47309856360616	42.22825636499733	829.6852063613884	106.0	8.389132521348719	45.0	6.043956043956044	5.5	1	5.8195000000000014	37612.02068299694	Current	Yes	Yes	2.0	15.1	419.0	2988.0	2128.34
2017-2020	124196.0	75.65348051269324	75.0	3	Female	5.0	College grade	Other	1.0	161.0	5.0	3	4.262354603768007	20.5	Normal	168.54582843110578	27.245496729500605	670.8946146330844	122.0	8.221747728346623	41.0	2.8272251308900525	5.4	2	7.431600000000001	9625.369167913776	Current	Yes	Yes	2.0	12.8	287.0	3708.5	2673.535
2017-2020	118331.0	78.04033867898532	74.0	3	Male	3.0	College grade	Other	2.0	168.0	2.16	2	4.669695628521529	25.2	Over weight	197.9157340189421	32.10121116714938	757.8916005090442	101.0	7.85379896900564	39.0	2.8140703517587937	5.6	1	5.980400000000001	19742.31950018747	Current	Yes	Yes	1.0	15.5	988.5	2786.0	3677.085
2017-2020	116442.0	67.48682122425716	74.0	3	Male	3.0	High school grade	Married	1.0	165.0	2.3	2	5.638829036722649	34.9	Obesity	279.70031723174986	46.15895810844102	941.6844491326824	96.0	8.014335737299424	39.0	3.450292397660819	5.9	1	3.925100000000002	8740.8337349268	Current	Yes	Yes	2.0	15.9	1751.0	5481.0	2227.38
2017-2020	122789.0	63.45813419391165	74.0	3	Male	1.0	College grade	Married	1.0	154.0	5.0	3	5.337264679273026	30.1	Obesity	259.74375069743826	44.277939626609935	882.7835779517585	113.0	8.629360488286984	36.0	4.318181818181818	5.7	1	5.4033000000000015	14226.188641433717	Current	Yes	Yes	2.0	12.6	878.0	3298.0	1075.25
2017-2020	115968.0	89.1665420633268	74.0	3	Female	3.0	College grade	Never married	2.0	156.0	2.24	2	4.893594918452091	25.2	Over weight	206.74739445471727	34.757557252538106	804.0176451016785	103.0	8.204261684711005	41.0	3.3986928104575163	5.2	1	6.065800000000001	14049.482907486925	Current	Yes	Yes	2.0	12.9	735.0	2367.0	1718.505
2017-2020	121964.0	75.48077105420737	73.0	3	Female	2.0	Lower than 12th grade	Never married	2.0	153.0	1.72	2	4.43072776961204	25.1	Over weight	196.3232424686236	32.12803189774324	676.5721304197584	86.0	7.821643126239982	45.0	3.149171270718232	5.7	2	6.8253	13369.647710469642	Current	Yes	Yes	2.0	14.0	384.5	1721.0	1677.735
2017-2020	122108.0	93.61013207823233	73.0	3	Female	3.0	College grade	Married	2.0	165.0	5.0	3	4.622469103340866	26.5	Over weight	219.12139355112004	34.13061891300543	724.3409084935138	100.0	8.268731832117737	39.0	2.598039215686274	5.3	2	6.946700000000001	33941.768325030505	Current	Yes	Yes	1.0	14.1	951.0	2980.0	1997.74
2017-2020	115279.0	35.22462109767912	73.0	3	Male	3.0	College grade	Married	1.0	156.0	5.0	3	5.712834386345326	29.2	Obesity	240.1142440939168	35.84464565197544	997.460883855894	81.0	8.223090551161533	43.0	2.1702127659574466	5.1	1	4.023900000000001	36128.960019578975	Current	Yes	Yes	1.0	12.2	408.5	1528.0	1794.025
2017-2020	118491.0	89.5482572905529	72.0	3	Male	2.0	Lower than 12th grade	Married	1.0	149.0	1.03	1	4.828520963664064	27.6	Over weight	228.6418654257596	39.83468245057141	772.0805020898839	89.0	8.284125558904334	44.0	4.596774193548387	5.7	1	6.222300000000001	5658.38655657288	Current	Yes	Yes	2.0	13.1	589.0	2121.5	2080.75
2017-2020	118581.0	93.91311802928554	71.0	3	Male	4.0	College grade	Married	1.0	161.0	3.46	2	4.782846407652773	32.4	Obesity	252.3783279412082	47.197183801808	859.9557840959687	105.0	7.789454566086673	39.0	5.172413793103448	6.0	1	4.509000000000001	3883.6769424391177	Current	Yes	Yes	2.0	13.6	833.0	4017.0	2051.84
2017-2020	109503.0	94.6160617495041	71.0	3	Male	3.0	High school grade	Other	2.0	156.0	5.0	3	5.293959848279043	27.4	Over weight	238.84205679132765	41.76310453384158	939.67787306953	110.0	8.716863386544805	41.0	3.793103448275863	4.4	1	5.624600000000001	7116.069463447331	Current	Yes	Yes	1.0	12.8	1236.5	3007.0	3662.325
2017-2020	123280.0	51.51885639794063	71.0	3	Male	4.0	High school grade	Other	2.0	156.0	2.4	2	4.906787949963115	29.3	Obesity	228.29161860111645	40.23583345409432	837.5887030587037	110.0	7.791522819150732	36.0	3.8	5.7	1	4.935300000000002	3092.393030187472	Current	Yes	Yes	2.0	13.9	168.5	799.0	1018.555
2017-2020	114298.0	85.59382953757233	70.0	3	Female	3.0	High school grade	Married	2.0	168.0	5.0	3	4.712799176261857	25.4	Over weight	225.19863388011456	32.37231864415169	776.6693042479542	105.0	8.866087948036007	41.0	2.2529644268774707	5.7	2	6.7263	24730.62880489257	Current	Yes	Yes	2.0	12.9	815.0	2218.0	2570.2200000000003
2017-2020	121465.0	81.44146611609162	71.0	3	Male	5.0	College grade	Married	1.0	159.0	2.52	2	6.351989042498663	39.1	Obesity	346.2787320451976	61.91581464913453	1138.9116353200102	121.0	8.85623355614316	40.0	5.283018867924528	5.6	1	3.091400000000001	21464.06379190872	Current	Yes	Yes	1.0	13.2	1069.5	5538.0	2666.91
2017-2020	112113.0	95.7415724529939	70.0	3	Female	4.0	College grade	Other	2.0	149.0	4.64	3	5.636472284492005	35.5	Obesity	304.0450442063249	46.65958264088824	900.1446238333732	107.0	8.564649132572534	40.0	2.6960784313725488	5.5	1	5.261500000000002	11168.539465930717	Current	Yes	Yes	1.0	15.0	791.5	2335.0	4375.2
2017-2020	111297.0	87.2078139396054	70.0	3	Male	3.0	College grade	Married	2.0	162.0	3.34	2	5.958266347834661	32.4	Obesity	292.55702022130845	52.67160390699629	1051.0381837580342	107.0	9.029537661151496	45.0	5.510204081632653	5.4	1	4.2996	66114.55196889746	Current	Yes	Yes	1.0	13.0	1532.0	4211.0	3037.545
2017-2020	116869.0	88.41552731451887	70.0	3	Female	3.0	College grade	Married	2.0	151.0	2.78	2	5.479570464457924	29.1	Obesity	246.66240182967312	41.41243327064413	903.5811695891116	96.0	8.476371196895983	39.0	4.142857142857143	5.8	1	4.961200000000002	20896.329163204504	Current	Yes	Yes	2.0	12.8	734.0	2455.5	2220.86
2017-2020	120868.0	82.93294798700413	70.0	3	Female	3.0	High school grade	Married	2.0	159.0	3.78	3	5.029565804589641	31.0	Obesity	229.57036555918364	42.42267418913944	844.9670551710598	94.0	7.405495663199472	40.0	3.880597014925373	5.2	1	4.616800000000003	42065.76603945127	Current	Yes	Yes	2.0	14.3	1385.5	2722.0	1980.935
2017-2020	110673.0	95.80030294234406	69.0	3	Male	4.0	High school grade	Married	1.0	168.0	4.02	3	5.470773710449488	38.1	Obesity	295.2573962257549	58.90583963565968	974.8918752020988	119.0	7.7495379586812305	39.0	6.428571428571429	6.3	1	2.9577000000000018	3437.491596430667	Current	Yes	Yes	2.0	14.5	871.0	2754.0	1747.33
2017-2020	116764.0	56.228493512043485	69.0	3	Female	4.0	College grade	Married	3.0	156.0	2.72	2	5.059414527432314	34.9	Obesity	274.59539507993	40.5375563629717	827.7202166879265	95.0	7.868062896273066	41.0	2.067796610169492	6.1	1	4.921900000000001	5359.568238291425	Current	Yes	Yes	2.0	14.9	546.0	2108.0	1158.61
2017-2020	117692.0	27.79780670786497	69.0	3	Male	4.0	Lower than 12th grade	Other	1.0	161.0	0.83	1	5.339206258399335	29.7	Obesity	246.85582527053847	42.59060898264804	952.5143964984414	118.0	8.31164394850298	38.0	4.357142857142857	6.1	1	4.0759000000000025	2835.713564270002	Current	Yes	Yes	2.0	13.5	1123.5	2714.5	1619.69
2017-2020	110751.0	65.68459959334444	69.0	3	Female	3.0	Lower than 12th grade	Married	1.0	155.0	0.31	1	7.053604536524152	41.4	Obesity	364.8517181476119	63.0506556584846	1120.1124004000353	120.0	8.812843433517195	37.0	4.918032786885246	6.0	1	3.006000000000003	13098.087098629116	Current	Yes	Yes	2.0	15.0	1350.0	1969.5	1830.92
2017-2020	117994.0	68.29160353442359	69.0	3	Female	3.0	High school grade	Married	2.0	168.0	3.7	3	5.506561075580144	31.5	Obesity	264.7055998122631	38.9120559242209	870.5873060492206	92.0	8.403352374992478	42.0	2.298387096774193	5.7	1	5.286300000000001	36634.03954974053	Current	Yes	Yes	2.0	16.8	939.5161718547938	3470.4071716728968	2846.164500348851
2017-2020	117108.0	93.73062786692223	69.0	3	Male	5.0	College grade	Married	2.0	161.0	0.88	1	5.10409804026648	24.6	Over weight	223.44643922336624	36.9024753038254	836.5616687996759	119.0	9.0831885863157	47.0	3.4306569343065694	4.7	2	6.872300000000001	7401.503417388253	Current	Yes	Yes	2.0	12.4	742.310533910534	2627.039682539683	3889.3623001443
2017-2020	120959.0	94.39906964336475	69.0	3	Male	1.0	Lower than 12th grade	Other	2.0	165.0	1.64	2	5.755414017751238	34.7	Obesity	260.8107947187186	47.636083919692354	950.7943957325044	105.0	7.516161231086992	37.0	4.225352112676057	6.0	1	3.0600000000000014	4654.268042233333	Current	Yes	Yes	2.0	14.4	777.0	2200.5	2109.915
2017-2020	120468.0	79.55905681466385	69.0	3	Male	5.0	Lower than 12th grade	Married	2.0	169.0	2.24	2	5.90684156658229	28.3	Obesity	265.7769354563781	43.79424457607942	950.4108080630904	102.0	9.391411146868483	41.0	4.46969696969697	5.9	1	5.3921	5563.281073497738	Current	Yes	Yes	2.0	13.3	939.5161718547938	3470.4071716728968	2846.164500348851
2017-2020	121436.0	54.40717658646264	69.0	3	Male	4.0	High school grade	Married	1.0	164.0	5.0	3	6.425391258445271	40.0	Obesity	340.86334158870125	55.08499832652369	1120.588235472855	93.0	8.52158353971753	39.0	3.625	5.8	1	2.720200000000002	0.0	Current	Yes	Yes	2.0	14.1	1656.5	4371.0	3364.195
2017-2020	114859.0	93.662835034341	68.0	3	Male	3.0	High school grade	Married	1.0	162.0	5.0	3	5.70841151964463	33.4	Obesity	297.5752279092084	45.90406864789505	989.838557506379	113.0	8.909437961353547	42.0	3.225806451612903	6.0	1	4.446000000000002	76001.97328030465	Current	Yes	Yes	2.0	13.3	1314.0	3612.0	3131.19
2017-2020	115396.0	81.98055225105762	68.0	3	Male	3.0	College grade	Married	1.0	165.0	5.0	3	5.070798494308036	28.2	Obesity	250.7600143955193	44.64935674551393	923.899485662924	97.0	8.892199092039693	43.0	5.631067961165048	5.8	1	5.2042	72950.47721424262	Current	Yes	Yes	2.0	12.7	2096.5	4318.5	2812.985
2017-2020	119911.0	94.06228896889864	69.0	3	Male	3.0	High school grade	Married	2.0	150.0	3.05	2	6.098260150623085	38.7	Obesity	330.76681598818817	59.194362969415074	1111.102999443526	101.0	8.546946149565585	42.0	5.229357798165138	5.7	1	2.9103000000000017	18388.9087019261	Current	Yes	Yes	2.0	13.7	1857.5	5890.0	3786.055
2017-2020	123754.0	82.46081037114313	69.0	3	Male	3.0	College grade	Married	1.0	149.0	2.96	2	5.863386419744262	34.5	Obesity	304.3650292526398	50.48127176038618	954.559309134366	119.0	8.82217476094608	43.0	3.661971830985916	5.2	1	5.147800000000002	33307.69521742376	Current	Yes	Yes	2.0	14.0	370.5	3166.5	2181.725
2017-2020	117305.0	46.063138333	68.0	3	Female	5.0	College grade	Other	2.0	159.0	1.66	2	5.976510810645234	36.9	Obesity	330.69333556780646	60.49499045255151	927.55447781214	100.0	8.961879012677683	38.0	6.236559139784946	5.8	1	5.2402000000000015	26977.544872606268	Current	Yes	Yes	2.0	13.6	985.5	3292.5	3710.075
2017-2020	110770.0	72.78204810942464	67.0	3	Male	5.0	Lower than 12th grade	Married	1.0	169.0	1.63	2	4.008553435098247	24.1	Over weight	193.6658255143922	30.36962870520105	684.6609267147807	103.0	8.035926369891792	38.0	2.6267281105990783	5.7	2	6.942300000000001	12152.628648470873	Current	Yes	Yes	2.0	14.5	1572.5	6419.0	4506.620000000001
2017-2020	123197.0	67.90281915308074	68.0	3	Male	3.0	High school grade	Married	2.0	151.0	4.06	3	4.990138679631827	25.5	Over weight	229.6909828602083	39.75682961759395	854.8107558209321	104.0	9.007489523929737	42.0	4.824561403508772	5.5	1	6.179500000000001	29334.771667511264	Current	Yes	Yes	1.0	12.4	458.0	2156.5	1660.875
2017-2020	113370.0	98.12549818249684	67.0	3	Male	2.0	College grade	Married	1.0	171.0	5.0	3	4.490304492208356	24.6	Over weight	201.27032319615148	30.46464204780392	800.172260511529	110.0	8.181720455128108	47.0	2.17741935483871	5.4	1	5.973600000000001	3812.088376247291	Current	Yes	Yes	1.0	13.9	536.0	1865.0	3908.92
2017-2020	122820.0	86.63360118013901	67.0	3	Male	4.0	College grade	Married	2.0	151.0	5.0	3	5.117613185595872	27.6	Over weight	246.5235972867765	43.64385966988616	911.9586696731844	147.0	8.932014394448426	40.0	5.701754385964913	6.5	1	4.980500000000003	2336.530600822135	Current	Yes	Yes	1.0	13.1	841.0	4880.5	2623.6800000000003
2017-2020	110813.0	77.40086539480318	66.0	3	Male	4.0	College grade	Married	2.0	151.0	1.91	2	5.79816390270329	34.7	Obesity	292.2549519906121	50.06155177582232	976.9906176055042	107.0	8.422332910392278	35.0	4.701492537313433	6.3	1	3.8397000000000014	2378.8709713334274	Current	Yes	Yes	2.0	16.4	579.5	3003.5	1284.5
2017-2020	122473.0	93.1341548464394	67.0	3	Female	3.0	College grade	Married	1.0	157.0	4.56	3	7.329164164444729	40.0	Obesity	380.9007966411341	63.19375330770089	1164.6041857302675	122.0	9.522519916028353	40.0	4.803149606299212	6.1	1	3.3829000000000016	8499.515134203917	Current	Yes	Yes	2.0	13.1	1385.5	3279.0	3048.0950000000003
2017-2020	122517.0	78.35060845860649	67.0	3	Female	4.0	College grade	Other	2.0	157.0	2.16	2	6.621452079327352	42.8	Obesity	375.7387125428168	61.5645786152633	1053.4730258209815	116.0	8.778941881841513	36.0	4.066666666666666	6.1	1	3.5899000000000023	7821.85893757008	Current	Yes	Yes	2.0	14.0	381.0	2426.0	2405.38
2017-2020	115663.0	78.2862870415439	66.0	3	Male	2.0	College grade	Married	1.0	162.0	2.77	2	5.446679360380839	27.8	Over weight	251.0261429365352	41.00486261283866	852.4053198996013	105.0	9.02971737181781	39.0	4.295774647887324	6.1	1	5.8939	5616.141836690378	Current	Yes	Yes	2.0	14.8	1503.5	2878.5	4148.085
2017-2020	113439.0	94.8351453739903	66.0	3	Male	3.0	Lower than 12th grade	Married	1.0	167.0	2.03	2	5.340663517886536	26.8	Over weight	230.9123681324666	38.29966527388546	893.4930065424174	96.0	8.616133139271142	43.0	3.943661971830986	5.6	1	5.332400000000002	48335.3869658946	Current	Yes	Yes	2.0	14.5	331.0	1820.0	1653.77
2017-2020	118039.0	89.17475816818774	66.0	3	Female	3.0	College grade	Married	2.0	151.0	2.26	2	4.821341523194638	23.8	Normal	212.8771910330808	33.74820290144357	778.1645218436146	105.0	8.944419791305915	41.0	3.374233128834356	5.5	2	6.890500000000001	13231.368309524963	Current	Yes	Yes	2.0	13.1	695.0	1894.5	1031.355
2017-2020	115417.0	103.61663838275	65.0	3	Male	3.0	High school grade	Other	1.0	155.0	1.45	2	5.4974753179363605	27.5	Over weight	241.410316277629	37.57540733746466	942.8170170260858	117.0	8.778556955550146	35.0	3.225806451612903	6.0	1	4.779000000000001	82447.57786576712	Current	Yes	Yes	2.0	13.0	1811.0	4802.5	4673.195
2017-2020	115788.0	99.5491462519208	65.0	3	Female	4.0	College grade	Other	1.0	168.0	2.66	2	4.115601051580758	23.6	Normal	189.57136307283585	28.33734914204369	682.7782144572477	88.0	8.03268487596762	44.0	2.2134387351778657	5.6	2	7.015400000000003	4413.759820899809	Current	Yes	Yes	2.0	13.2	1309.5	3153.5	2652.3450000000003
2017-2020	110522.0	97.38066860802796	64.0	3	Male	4.0	College grade	Married	2.0	168.0	2.66	2	5.454813881272545	33.8	Obesity	278.37310653638315	50.34383156156945	920.7725831588058	111.0	8.235890725928495	44.0	5.258620689655173	6.1	1	4.327900000000001	2698.2675895838806	Current	Yes	Yes	1.0	14.3	590.5	2327.0	2755.03
2017-2020	111502.0	62.16363053385288	64.0	3	Female	4.0	College grade	Other	1.0	168.0	1.6	2	5.9616160162158005	44.4	Obesity	378.4201537660352	64.88010403359856	1023.6094699842528	94.0	8.522976436171964	38.0	4.094488188976378	5.2	1	4.076800000000002	4427.68762061626	Current	Yes	Yes	2.0	14.0	1016.0	2711.0	2323.09
2017-2020	114547.0	59.15468034263472	64.0	3	Male	3.0	College grade	Other	2.0	150.0	1.65	2	6.174412219177637	32.8	Obesity	319.91408775486894	57.41573278899926	1150.9104376547116	151.0	9.75347828520942	43.0	6.559139784946236	6.1	1	3.769900000000002	7585.0733903073715	Current	Yes	Yes	2.0	13.2	682.5	2488.5	2118.125
2017-2020	120999.0	50.45278599838712	64.0	3	Male	4.0	High school grade	Other	1.0	170.0	3.29	2	3.895425173745241	20.8	Normal	177.71582078369178	29.26293269627817	693.7752234440276	107.0	8.544029845369797	35.0	3.8562091503267975	5.9	2	7.192100000000001	3432.9747998678604	Current	Yes	Yes	2.0	14.9	1404.5	7315.5	4813.275
2017-2020	122721.0	79.82618904351126	64.0	3	Female	3.0	High school grade	Other	2.0	172.0	1.17	1	4.785674845026692	24.0	Over weight	208.14377505696743	32.62801651579613	752.7866531226988	118.0	8.67265729404031	43.0	2.956989247311828	5.5	2	6.908500000000002	22878.57725220216	Current	Yes	Yes	1.0	12.9	661.0	1355.0	4740.2300000000005
2017-2020	120483.0	102.29292344903998	64.0	3	Female	3.0	High school grade	Married	2.0	159.0	4.26	3	3.758145993826461	22.4	Normal	159.69626509601795	24.168784430836208	623.1006057764273	96.0	7.129297548929373	40.0	1.4210526315789476	5.4	2	6.909600000000001	45006.12252508927	Current	Yes	Yes	2.0	13.8	1338.5	3588.0	7221.17
2017-2020	116569.0	65.96745717197011	63.0	3	Male	3.0	College grade	Married	1.0	149.0	5.0	3	4.781451105221032	28.5	Obesity	231.60997973666	38.19704881445721	863.0519244923962	101.0	8.12666595567228	39.0	3.690476190476191	6.2	1	4.7768000000000015	33405.88509345505	Current	Yes	Yes	1.0	14.6	1057.5	3050.5	2010.465
2017-2020	116531.0	64.70291722385738	63.0	3	Male	4.0	Lower than 12th grade	Other	1.0	172.0	1.2	1	4.356294830690684	25.3	Over weight	205.4283151998184	34.84475130601307	841.2005318063709	96.0	8.11969625295725	44.0	3.877551020408164	5.7	1	5.286300000000001	5582.033182540186	Current	Yes	Yes	2.0	14.6	1328.5	6070.0	3466.955
2017-2020	123931.0	41.49555596001743	63.0	3	Male	4.0	College grade	Never married	1.0	163.0	1.32	2	4.511475180168628	21.8	Normal	183.49391005174505	34.506365665661896	771.0111082908186	87.0	8.41715183723601	37.0	5.604395604395604	5.1	2	6.696900000000001	3741.693558698998	Current	Yes	Yes	2.0	14.6	1170.5	3985.0	2741.635
2017-2020	116129.0	100.44393771125068	62.0	3	Male	4.0	College grade	Other	2.0	167.0	2.59	2	5.094854133592863	29.8	Obesity	251.55989469289733	43.71912229371913	949.6808105017096	122.0	8.441607204459642	39.0	4.848484848484849	6.4	1	4.099600000000001	1923.442673637521	Current	Yes	Yes	1.0	15.7	731.0	2159.5	2205.19
2017-2020	116325.0	65.73714869271981	62.0	3	Male	4.0	High school grade	Married	1.0	172.0	1.57	2	6.436689500819274	43.3	Obesity	357.6905336585322	58.41836537281163	1063.9847744854262	106.0	8.260751354700513	40.0	3.1578947368421058	5.4	1	3.1836	6673.752496210714	Current	Yes	Yes	2.0	14.1	433.5	2457.0	2597.7
2017-2020	118724.0	83.25609745276236	62.0	3	Female	3.0	College grade	Married	1.0	149.0	3.75	3	4.0006880313983455	25.2	Over weight	188.88765698588327	28.661107061051712	652.1121491179302	100.0	7.495541943884256	45.0	1.650793650793651	5.2	2	7.055800000000001	43001.09773025011	Current	Yes	Yes	2.0	13.5	917.5	3187.5	3266.865
2017-2020	110390.0	97.16880939309704	61.0	3	Male	2.0	College grade	Married	1.0	166.0	5.0	3	4.9622968775891385	30.1	Obesity	251.95348309335003	39.89571220736315	857.9811301351621	127.0	8.370547611074752	43.0	2.772277227722772	5.6	1	5.440400000000002	7800.927227713359	Current	Yes	Yes	2.0	13.1	1040.0	4254.5	6687.07
2017-2020	119248.0	85.62841253083518	61.0	3	Male	2.0	High school grade	Married	1.0	153.0	5.0	3	5.130191335679164	27.8	Over weight	248.52763885494235	45.61963249798568	875.2106418668654	109.0	8.939843124278502	44.0	6.344086021505376	5.9	1	5.689100000000001	12036.04133728929	Current	Yes	Yes	2.0	13.5	1081.5	4873.0	3943.13
2017-2020	120960.0	85.04965031547864	61.0	3	Female	4.0	College grade	Married	1.0	172.0	1.57	2	5.492211999968895	35.8	Obesity	300.4487542996783	49.04003101290623	912.2564131948332	91.0	8.392423304460287	42.0	3.670886075949367	5.8	1	4.7722000000000016	7136.228984614225	Current	Yes	Yes	2.0	14.3	470.0	2980.5	1837.64
2017-2020	121197.0	105.28722850202476	61.0	3	Male	4.0	High school grade	Never married	1.0	158.0	0.99	1	4.858400330315488	30.0	Obesity	253.41599458787107	41.00202043866971	895.4031808771445	126.0	8.447199819595703	45.0	3.1460674157303368	5.6	1	5.125400000000003	3961.6422069713954	Current	Yes	Yes	2.0	14.0	1877.0	4844.0	3011.915
2017-2020	113404.0	48.29485681772927	60.0	3	Male	4.0	Lower than 12th grade	Married	2.0	163.0	0.81	1	5.394556891326967	29.1	Obesity	249.4964899985102	48.98763246013407	916.5352158364516	143.0	8.57376254290413	43.0	7.294117647058824	6.2	1	4.713800000000001	1869.3911801813963	Current	Yes	Yes	2.0	13.2	702.0	2093.5	2292.545
2017-2020	115290.0	102.8971679839622	60.0	3	Male	3.0	College grade	Other	1.0	159.0	5.0	3	4.411984406194889	23.8	Normal	207.73268704360905	32.53603246925744	804.7459556899476	95.0	8.728264161496178	48.0	2.9545454545454546	5.2	2	6.587800000000001	69790.77726480196	Current	Yes	Yes	1.0	12.6	1489.5	1949.0	3984.465
2017-2020	123484.0	99.99838858339405	60.0	3	Female	3.0	College grade	Other	2.0	160.0	1.76	2	3.989134567819358	22.8	Normal	182.95939507260985	31.070816660965715	622.7039060366019	94.0	8.024534871605695	41.0	3.6	5.4	2	7.791600000000002	28157.59688831977	Current	Yes	Yes	2.0	13.4	635.0	1456.0	1564.135
2017-2020	115089.0	90.20918233057064	59.0	2	Female	5.0	College grade	Married	2.0	157.0	5.0	3	4.22105912672567	22.7	Normal	174.30851025912077	29.738010508079448	641.1788813496294	47.0	7.6787889981991535	37.0	3.714285714285715	5.2	2	7.370800000000001	11661.036275850376	Current	Yes	Yes	2.0	12.9	693.5	2548.5	8435.154999999999
2017-2020	118675.0	94.58894239204834	59.0	2	Male	3.0	Lower than 12th grade	Married	1.0	156.0	5.0	3	4.4402869345849325	26.8	Over weight	228.4743244765531	39.402542405190296	798.8076195318293	120.0	8.525161361065415	43.0	4.46969696969697	5.9	1	6.067100000000001	74114.04093611758	Current	Yes	Yes	1.0	13.2	2005.0	2456.5	2268.025
2017-2020	117913.0	69.8812630467129	57.0	2	Female	4.0	College grade	Never married	1.0	168.0	1.6	2	5.377940705959598	35.8	Obesity	290.9346412130676	49.75730887085962	877.6799232126062	101.0	8.12666595567228	41.0	4.06896551724138	5.9	1	4.780100000000002	5830.823326744549	Current	Yes	Yes	1.0	14.2	450.5	3307.5	2205.665
2017-2020	115490.0	95.14139311573524	56.0	2	Male	3.0	High school grade	Married	2.0	156.0	0.64	1	5.726274115880679	31.7	Obesity	287.91547191478173	51.39900645869301	980.9107560503604	110.0	9.0825070004663	42.0	5.643564356435643	5.7	1	4.890300000000002	8274.756659266586	Current	Yes	Yes	2.0	14.4	866.5	5104.5	2505.285
2017-2020	118640.0	83.30973859382364	56.0	2	Male	2.0	Lower than 12th grade	Married	2.0	150.0	3.15	2	5.958633135063078	27.6	Over weight	269.8268671657678	48.75441789591928	1004.0296832581286	119.0	9.776335766875643	43.0	5.604395604395604	5.1	1	5.697900000000001	5250.2393975325085	Current	Yes	Yes	2.0	13.6	1342.0	4215.5	3387.7
2017-2020	112543.0	79.27800559870124	55.0	2	Male	3.0	College grade	Other	2.0	163.0	1.58	2	5.44514538365923	30.3	Obesity	264.19531647784305	43.96486273902848	938.1985496044856	136.0	8.719317375506371	47.0	3.6666666666666665	5.5	1	5.036500000000002	9651.560877556403	Current	Yes	Yes	2.0	14.5	633.0	4034.5	2445.4700000000003
2017-2020	109608.0	80.22947559472446	54.0	2	Female	3.0	College grade	Married	2.0	167.0	5.0	3	3.268227647276372	19.5	Normal	145.56911335979115	24.87696697449526	541.2184983889672	97.0	7.465082736399547	45.0	3.043478260869565	5.6	2	8.140400000000003	26693.278179778776	Current	Yes	Yes	2.0	12.4	457.5	3489.5	2596.205
2017-2020	122683.0	71.8633486837604	54.0	2	Male	4.0	College grade	Other	2.0	170.0	1.59	2	4.553251090024806	25.4	Over weight	219.26057236232523	35.82346503275841	812.2999944604254	110.0	8.632305998516742	38.0	3.419354838709677	5.3	2	6.361700000000002	5622.861032797898	Current	Yes	Yes	1.0	15.1	1339.5	3619.0	1876.845
2017-2020	123185.0	85.85902378541412	53.0	2	Male	5.0	College grade	Married	2.0	152.0	5.0	3	4.301198220181256	30.8	Obesity	224.91688985080165	40.43795362646206	790.1301130472966	106.0	7.302496423727326	44.0	3.095238095238096	5.2	1	5.147800000000002	5789.371614135575	Current	Yes	Yes	2.0	12.8	760.0	1202.5	5486.605
2017-2020	114467.0	105.30660304592315	52.0	2	Male	1.0	Lower than 12th grade	Married	1.0	149.0	0.02	1	4.164687825997188	25.1	Over weight	203.39770638736235	33.94726263358648	717.1592436367158	116.0	8.10349427838097	41.0	3.625730994152047	6.2	2	6.3698000000000015	13256.09566441524	Current	Yes	Yes	2.0	13.8	313.5	2411.5	2652.9300000000003
2017-2020	118221.0	84.44227448614791	52.0	2	Male	5.0	High school grade	Married	2.0	155.0	3.04	2	3.694259085262887	22.1	Normal	174.58768664138805	24.34406550262578	662.0112280791094	93.0	7.89989532313973	49.0	1.5263157894736843	5.8	2	7.013200000000001	0.0	Current	Yes	Yes	2.0	14.3	1678.5	2719.5	2607.395
2017-2020	124423.0	103.82032241190744	52.0	2	Male	5.0	College grade	Married	1.0	169.0	4.81	3	5.072271382694149	28.9	Obesity	251.12795407466209	44.768496423657055	872.4306778233936	109.0	8.689548583898342	44.0	5.871559633027523	6.4	1	5.188600000000001	9240.147271167423	Current	Yes	Yes	2.0	16.4	724.0	3084.0	2202.25
2017-2020	116966.0	104.10807784232722	51.0	2	Male	5.0	College grade	Married	1.0	166.0	5.0	3	5.599766446602028	30.7	Obesity	276.0314084933934	47.48223681898512	923.4014870446744	119.0	8.991251090990014	45.0	5.042016806722689	6.0	1	5.202000000000001	7850.341229340769	Current	Yes	Yes	2.0	13.6	503.5	2221.5	2712.655
2017-2020	120410.0	96.33000919016202	51.0	2	Female	3.0	College grade	Other	2.0	168.0	4.48	3	4.223293698874291	22.4	Normal	170.96578523587252	26.46977223695101	676.9939799295489	86.0	7.632401126601453	42.0	2.217741935483871	5.5	2	6.737500000000001	16182.73112276889	Current	Yes	Yes	2.0	14.3	750.810533910534	3919.539682539683	3219.4073001443003
2017-2020	111522.0	113.648234269975	50.0	2	Female	1.0	Lower than 12th grade	Other	2.0	152.0	1.88	2	5.990025576433094	36.2	Obesity	352.3108273272293	62.42550352513211	1006.3242968407598	106.0	9.7323432963323	40.0	5.408163265306122	5.3	1	5.5247	5485.504294484384	Current	Yes	Yes	2.0	14.2	956.0	4207.0	3740.46
2017-2020	110332.0	79.42717660917883	49.0	2	Female	4.0	College grade	Other	3.0	156.0	1.8	2	7.617495515372029	46.2	Obesity	366.1172160389431	56.87159857930797	1297.2594862678566	97.0	7.924615065777988	37.0	2.3043478260869565	5.3	1	0.0977000000000023	9940.204455987	Current	Yes	Yes	2.0	13.6	708.5	1400.5	3476.57
2017-2020	117375.0	79.67752799698384	49.0	2	Male	3.0	College grade	Never married	2.0	161.0	4.94	3	5.945327244839233	32.7	Obesity	287.8670592277842	50.892549197047686	1049.3502587141245	104.0	8.803273982501045	39.0	4.954128440366972	5.4	1	4.047600000000001	42454.9695749816	Current	Yes	Yes	1.0	13.1	1934.0	5084.5	3710.615
2017-2020	117710.0	106.36688562392148	47.0	2	Male	3.0	Lower than 12th grade	Other	2.0	150.0	3.19	2	6.184003229079855	36.8	Obesity	311.3119580917293	55.9727006177232	1098.8973738074903	118.0	8.459564078579602	40.0	4.912280701754386	5.6	1	2.9744000000000006	23884.14113595669	Current	Yes	Yes	2.0	13.4	1010.5	4753.5	2667.7
2017-2020	111999.0	71.47266622013055	47.0	2	Male	3.0	College grade	Married	2.0	158.0	0.63	1	7.42937318990738	47.7	Obesity	433.3438700073399	80.96491946733298	1353.6317952011243	105.0	9.084777149000836	39.0	6.235294117647059	5.3	1	1.420700000000001	12740.580527348671	Current	Yes	Yes	1.0	13.8	1898.0	5213.0	6748.16
2017-2020	122423.0	76.59026817753507	47.0	2	Male	1.0	High school grade	Married	1.0	151.0	1.49	2	6.273126968928353	36.1	Obesity	345.009352834075	65.4614596969559	1139.199857557389	128.0	9.557045784877424	44.0	8.076923076923077	6.3	1	3.551700000000001	16315.13859756199	Current	Yes	Yes	1.0	13.2	981.0	2152.5	4001.64
2017-2020	120989.0	56.8749071954751	46.0	2	Male	1.0	Lower than 12th grade	Married	1.0	151.0	0.99	1	4.426839249608553	22.3	Normal	195.97202973521087	34.62892293764845	769.8273455069273	115.0	8.7879833961978	42.0	5.135135135135135	5.7	2	6.7263	10905.23300457292	Current	Yes	Yes	1.0	13.7	939.5161718547938	3470.4071716728968	2846.164500348851
2017-2020	123175.0	89.67946307165046	46.0	2	Male	3.0	College grade	Married	1.0	159.0	5.0	3	5.327968523145375	29.4	Obesity	259.101971619917	42.01075591826375	935.0584758120134	94.0	8.812992231969966	46.0	3.6	5.4	1	5.226600000000001	44701.2748595634	Current	Yes	Yes	1.0	13.5	774.0	4393.5	2946.66
2017-2020	123988.0	99.3725969693899	46.0	2	Female	5.0	High school grade	Married	1.0	164.0	1.22	1	6.130590698669601	33.5	Obesity	318.0948590532404	53.685211688857024	991.3165159748744	109.0	9.4953689269624	42.0	4.453781512605042	5.3	1	5.4347	25740.33987364228	Current	Yes	Yes	2.0	13.5	1085.0	3292.5	3268.3
2017-2020	117418.0	80.82546140589773	45.0	2	Male	5.0	High school grade	Other	1.0	155.0	0.94	1	5.322672025365693	31.3	Obesity	268.1956614395402	51.02639867078352	959.6777661734344	121.0	8.56855148369138	39.0	5.824175824175824	5.3	1	4.750700000000001	15638.465909029455	Current	Yes	Yes	1.0	15.2	927.0	3384.0	2038.855
2017-2020	121535.0	109.20429641042752	45.0	2	Male	5.0	College grade	Married	1.0	153.0	5.0	3	4.1860477543576415	25.4	Over weight	205.1237488976029	34.889600151197385	730.0467283599727	109.0	8.075738145574919	48.0	3.419354838709677	5.3	2	6.6947	6783.347709219842	Current	Yes	Yes	1.0	13.3	1092.0	4815.5	2115.955
2017-2020	118274.0	112.61418023534856	43.0	2	Male	2.0	College grade	Married	1.0	170.0	0.68	1	5.544990637572117	29.1	Obesity	253.02950516438324	47.58780168635065	861.6915450787071	116.0	8.695171998776056	41.0	6.593406593406593	6.0	1	5.5260000000000025	15829.568732420532	Current	Yes	Yes	2.0	13.5	1173.0	5608.5	3172.445
2017-2020	119896.0	98.09667977649852	43.0	2	Female	4.0	College grade	Other	2.0	157.0	1.14	1	5.799313048470859	32.1	Obesity	283.6942262846473	37.330472038930566	941.2285077668204	106.0	8.837826364007704	38.0	1.2564102564102566	4.9	1	5.466100000000002	19130.08342514788	Current	Yes	Yes	1.0	14.3	681.5	1904.0	2517.965
2017-2020	115643.0	85.55599963629936	41.0	2	Male	5.0	College grade	Married	2.0	153.0	4.08	3	5.685628666750804	28.6	Obesity	277.12471439941294	51.20081301845429	936.9916042805326	100.0	9.689675328650802	40.0	6.352941176470589	5.4	1	6.072600000000001	8704.93749080381	Current	Yes	Yes	2.0	13.3	939.5161718547938	3470.4071716728968	2846.164500348851
2017-2020	118834.0	111.56031676866206	41.0	2	Male	3.0	College grade	Married	2.0	165.0	5.0	3	4.524363215494043	27.8	Over weight	236.67771014385508	42.57082141662232	870.9399189826034	106.0	8.513586695822125	43.0	4.770642201834862	5.2	1	5.6788000000000025	42594.40684587631	Current	Yes	Yes	2.0	14.0	958.5	2738.0	3024.94
2017-2020	123866.0	111.17149775805332	41.0	2	Male	3.0	College grade	Never married	1.0	171.0	2.8	2	4.9052362410940695	22.6	Normal	210.8025274610177	39.46556202023329	843.2101098440706	113.0	9.327545462876888	44.0	6.265060240963856	5.2	2	6.7498000000000005	20092.045343557344	Current	Yes	Yes	2.0	13.4	1519.5	5362.5	1859.23
2017-2020	117438.0	98.18385044368304	39.0	1	Male	3.0	College grade	Married	1.0	149.0	4.8	3	4.992639561426767	27.4	Over weight	248.1829465892852	43.39005534725912	853.2421010478345	101.0	9.057771773331575	41.0	4.770642201834862	5.2	2	6.407800000000002	37598.48501226885	Current	Yes	Yes	2.0	13.2	1270.0	6574.0	3106.525
2017-2020	111958.0	95.2283356021316	38.0	1	Female	5.0	Lower than 12th grade	Married	1.0	155.0	1.34	2	5.858119350718655	33.5	Obesity	298.7074476111611	55.249624223921046	968.3471286737938	105.0	8.916640227198839	38.0	5.604395604395604	5.1	1	5.166900000000002	20447.038118737128	Current	Yes	Yes	2.0	14.0	51.0	189.0	710.2
2017-2020	110289.0	101.24669348701862	36.0	1	Male	5.0	College grade	Never married	1.0	159.0	2.52	2	5.329979068602932	34.8	Obesity	305.7101558072033	54.54017919625559	966.3252051377116	108.0	8.784774592161016	46.0	4.90566037735849	5.2	1	4.985800000000001	25417.4397731512	Current	Yes	Yes	1.0	13.1	1269.5	4924.5	5234.0650000000005
2017-2020	113824.0	116.32464212141966	36.0	1	Male	2.0	College grade	Married	2.0	166.0	2.39	2	4.324695993487162	28.6	Obesity	219.9421801913556	41.39759770333496	762.8763732511354	81.0	7.690286020676768	46.0	4.811320754716981	5.1	1	6.012900000000002	16222.691507540729	Current	Yes	Yes	1.0	12.5	1204.5	4190.0	3478.9
2017-2020	123720.0	115.65251831363416	33.0	1	Male	3.0	College grade	Married	1.0	161.0	3.79	3	5.570996579051708	34.9	Obesity	287.298239583751	50.49803848368212	1013.3642777295058	103.0	8.232041248818081	42.0	4.251968503937008	5.4	1	3.696600000000002	61149.967384443305	Current	Yes	Yes	2.0	13.1	818.5	5447.0	3337.995
2017-2020	119549.0	85.29152422225309	27.0	1	Female	3.0	College grade	Never married	2.0	159.0	1.48	2	6.508160075630845	45.5	Obesity	370.2515102675776	69.65049453019341	1205.9620620143955	95.0	8.13739583005665	42.0	5.1020408163265305	5.0	1	1.6580000000000017	40806.7861811506	Current	Yes	Yes	1.0	12.8	1164.810533910534	3265.539682539683	5732.737300144299
2017-2020	124347.0	102.74211193703567	26.0	1	Male	4.0	College grade	Married	2.0	170.0	2.07	2	5.293618250520921	37.0	Obesity	293.3110013314624	54.5644861017316	960.7917124695472	88.0	7.927324360309794	46.0	3.867924528301886	4.1	1	4.583900000000002	10549.901469081982	Current	Yes	Yes	1.0	13.2	239.5	2220.0	1647.77
2017-2020	121293.0	123.87328271480617	25.0	1	Female	3.0	College grade	Married	1.0	155.0	0.91	1	6.940664503176441	44.3	Obesity	369.4081299348894	58.65157885548607	1159.0909720304658	89.0	8.338783971442199	41.0	2.9775280898876404	5.3	1	2.3207000000000013	24175.237726659125	Current	Yes	Yes	2.0	14.3	1188.5	3889.5	1690.8849999999998
2017-2020	124745.0	87.47799488700393	24.0	1	Male	5.0	High school grade	Married	1.0	167.0	3.35	2	5.21159642583506	34.3	Obesity	298.2041851660074	50.86576855037833	943.298953076146	102.0	8.693999567522082	43.0	4.173228346456693	5.3	1	5.065700000000002	15065.287748169358	Current	Yes	Yes	2.0	12.8	997.5	3606.0	3078.11
2017-2020	117322.0	80.43265074726986	80.0	3	Female	3.0	College grade	Married	2.0	164.0	3.4	2	5.012706661856464	25.6	Over weight	221.232272265563	34.684118279976055	839.1270951947721	96.0	8.641885635373555	38.0	3.1460674157303368	5.6	1	5.926400000000003	8869.196362501858	Current	Yes	Yes	2.0	15.5	643.5	3537.5	2028.19
2017-2020	115843.0	61.3175012181781	76.0	3	Female	3.0	College grade	Married	1.0	168.0	3.25	2	4.911317477500785	24.7	Over weight	230.1353274200009	40.20701054798686	832.9594441841332	104.0	9.31721973360328	39.0	5.471698113207546	5.8	2	6.509200000000002	24955.54519275073	Current	Yes	Yes	2.0	13.2	1263.0	3013.0	2579.67
2017-2020	116468.0	63.45813419391165	74.0	3	Male	3.0	College grade	Married	2.0	164.0	2.37	2	5.245060157209852	30.7	Obesity	265.5003986323551	42.84071352017197	855.4693116409268	95.0	8.648221453822641	39.0	3.607594936708861	5.7	1	5.70763273381295	2780.163366638292	Current	Yes	Yes	2.0	15.8	1447.810533910534	3628.039682539683	2310.2473001443004
2017-2020	118285.0	88.33428256148879	70.0	3	Male	3.0	College grade	Married	1.0	155.0	2.99	2	5.486061830144117	26.7	Over weight	240.3129005051718	38.51250010570393	886.5475917512892	121.0	9.000483164987708	45.0	3.860759493670886	6.1	1	5.524900000000001	28796.679061473384	Current	Yes	Yes	2.0	12.6	664.5	2435.0	1432.415
2017-2020	122783.0	71.18555294490825	71.0	3	Female	3.0	High school grade	Never married	2.0	151.0	0.98	1	3.9804508925597135	22.0	Normal	171.684552677853	27.33520686798205	632.8916919169944	98.0	7.803843303538772	37.0	2.672811059907834	5.8	2	7.2562000000000015	11067.915832246896	Current	Yes	Yes	2.0	15.9	789.5	4722.5	3001.06
2017-2020	118298.0	95.92691763867045	67.0	3	Male	3.0	College grade	Married	2.0	172.0	5.0	3	5.471834848453018	30.9	Obesity	271.5015113608296	46.224947137099015	976.1753369640184	119.0	8.786456678344	41.0	4.496124031007752	5.8	1	4.556200000000002	66101.67195279468	Current	Yes	Yes	1.0	13.0	2862.5	6244.0	3023.35
2017-2020	116978.0	88.85020267956338	67.0	3	Male	3.0	Lower than 12th grade	Married	1.0	163.0	3.86	3	5.812295924855288	33.5	Obesity	286.9795798019577	48.79397447013448	983.4404704855148	102.0	8.566554620953962	41.0	4.318181818181818	5.7	1	4.2783000000000015	103914.7229298444	Current	Yes	Yes	2.0	13.6	1188.0	8917.5	4302.389999999999
2017-2020	117540.0	55.83996679695678	69.0	3	Male	3.0	College grade	Married	1.0	166.0	4.93	3	4.554495988343392	28.2	Obesity	223.6571633448216	42.31363788958744	828.0073706808288	105.0	7.9311050831497	42.0	4.811320754716981	5.1	1	5.5449	100821.64874164038	Current	Yes	Yes	2.0	14.1	809.5	3655.5	3588.215
2017-2020	124812.0	108.13103911550728	62.0	3	Female	2.0	College grade	Married	1.0	162.0	5.0	3	5.347517891947379	28.7	Obesity	246.6708223003304	39.40631028093779	853.4638555548017	107.0	8.59480217074322	37.0	3.04093567251462	5.2	1	5.948800000000002	0.0	Current	Yes	Yes	2.0	12.8	745.0	2537.0	3245.905
2017-2020	122747.0	98.45609819703203	64.0	3	Male	4.0	College grade	Other	1.0	168.0	0.8	1	4.955012237693412	29.7	Obesity	239.35111252775167	46.63698637233117	847.8025938693427	93.0	8.058960017769417	38.0	5.795454545454545	5.1	1	5.472900000000001	2839.3358108357693	Current	Yes	Yes	2.0	14.5	2356.5	4692.0	3244.815
2017-2020	121578.0	106.37504379417966	63.0	3	Male	2.0	College grade	Married	2.0	155.0	5.0	3	4.832504111672494	25.8	Over weight	222.0142649734649	35.941242808552815	820.075947750822	105.0	8.605204068738951	40.0	3.1875	5.1	2	6.363900000000001	5266.036318148522	Current	Yes	Yes	2.0	12.8	366.5	3306.5	3423.875
2017-2020	112901.0	76.81161569706504	61.0	3	Female	3.0	College grade	Never married	2.0	149.0	3.6	3	7.164062903029618	43.2	Obesity	391.376178196624	71.79922917108587	1194.9656922253405	141.0	9.05963375455148	40.0	6.666666666666667	6.4	1	2.3536	65186.30227367354	Current	Yes	Yes	2.0	13.3	770.5	3524.0	2547.73
2017-2020	122297.0	70.80232492758533	59.0	2	Female	3.0	College grade	Married	1.0	156.0	2.3	2	3.930050959525637	26.9	Over weight	204.39694195881464	35.64138432335191	661.8205815841172	95.0	7.598399329323964	43.0	3.481012658227848	5.5	2	6.881500000000003	34490.48491351898	Current	Yes	Yes	2.0	14.4	1068.310533910534	3333.539682539683	3822.4373001443
2017-2020	118971.0	96.42186394717646	58.0	2	Male	3.0	College grade	Other	1.0	153.0	5.0	3	5.209138331908083	31.3	Obesity	257.3953323597973	41.26590578708763	925.1429677468756	105.0	8.223493046638893	40.0	2.903225806451613	5.4	1	4.650600000000001	114129.6209297862	Current	Yes	Yes	2.0	13.7	1623.0	5424.5	4549.295
2017-2020	122752.0	106.80939804418566	54.0	2	Male	5.0	College grade	Married	2.0	152.0	2.18	2	7.068207196168958	42.0	Obesity	397.24341450699205	65.05609623296704	1314.686538487426	125.0	9.458176535880764	38.0	4.477611940298507	6.0	1	1.9350000000000007	9637.155863460926	Current	Yes	Yes	2.0	13.8	977.0	6228.5	3439.46
2017-2020	112321.0	100.6186705123273	47.0	2	Male	3.0	College grade	Married	1.0	167.0	4.57	3	5.205850301096577	31.4	Obesity	272.84918254800004	49.598886364278826	924.559013474752	108.0	8.68946441235669	38.0	5.346534653465347	5.4	1	5.1996	27365.10874359257	Current	Yes	Yes	2.0	13.1	612.5	3860.0	2607.065
2017-2020	113628.0	119.4576748340346	37.0	1	Female	3.0	College grade	Never married	1.0	151.0	2.19	2	7.607970740818981	40.5	Obesity	379.9446008392295	69.80128921515428	1179.235464826942	105.0	9.381348168869865	37.0	6.136363636363637	5.4	1	3.4626	37203.02443958129	Current	Yes	Yes	2.0	13.3	998.0	3985.0	3282.55
2017-2020	121652.0	109.0891991559158	31.0	1	Female	3.0	College grade	Married	2.0	158.0	2.08	2	5.043721957171063	27.7	Over weight	237.81592432189663	41.81348590942875	781.2725311657977	106.0	8.585412430393381	42.0	4.137931034482759	4.8	2	6.916200000000002	34165.456036218864	Current	Yes	Yes	2.0	12.9	766.5	3412.5	2157.3900000000003
2017-2020	120455.0	63.77584578738312	80.0	3	Female	3.0	College grade	Other	2.0	158.0	4.88	3	4.542335423640534	27.9	Over weight	219.5189548060185	37.96269052912707	716.7805298504762	95.0	7.868062896273066	38.0	3.741496598639456	5.5	3	9.9285	18510.48796867541	Never	No	No	2.0	13.9	823.5	2599.0	2387.76
2017-2020	121136.0	80.40337451926177	79.0	3	Male	5.0	College grade	Married	1.0	161.0	2.22	2	5.229455142034765	24.9	Over weight	213.5078557888648	35.21198718485408	847.171733009632	119.0	8.574612682283725	41.0	3.870967741935484	6.0	3	8.96	9987.368470239882	Never	No	No	2.0	13.8	939.5161718547938	3470.4071716728968	2846.164500348851
2017-2020	113246.0	56.00209201110861	77.0	3	Female	4.0	College grade	Married	1.0	172.0	1.52	2	4.9497003646724	26.2	Over weight	224.94759275150443	36.90136156701532	808.7810395874701	105.0	8.585785982881848	37.0	3.594771241830065	5.5	3	9.649500000000002	10228.230636917684	Never	No	No	2.0	13.1	837.5	2749.0	2347.74
2017-2020	119335.0	56.00209201110861	77.0	3	Female	1.0	Lower than 12th grade	Other	1.0	154.0	2.59	2	4.588436722639486	22.2	Normal	191.4284609376114	28.931048129492453	707.0780989587448	95.0	8.62290364583835	37.0	2.583732057416268	5.4	4	10.802600000000002	11422.814202415377	Never	No	No	2.0	15.1	939.5161718547938	3470.4071716728968	2846.164500348851
2017-2020	109864.0	93.54648291737988	75.0	3	Female	3.0	High school grade	Married	2.0	159.0	5.0	3	4.303064546131235	26.2	Over weight	213.17677820542065	33.2158423745988	685.908488653319	102.0	8.136518252115291	40.0	2.558139534883721	5.5	4	10.540500000000002	36119.42293767716	Never	No	No	2.0	13.6	1124.5	5068.0	2560.19
2017-2020	124668.0	71.97385833857227	76.0	3	Female	2.0	College grade	Other	1.0	158.0	5.0	3	4.628161405002921	23.6	Normal	196.65383145466384	30.132113532045377	734.9520311144639	99.0	8.332789468417959	39.0	2.4651162790697674	5.3	4	10.2997	5934.747139743904	Never	No	No	1.0	13.5	491.5	1330.5	1141.15
2017-2020	117265.0	65.68318434092832	75.0	3	Male	4.0	High school grade	Other	2.0	153.0	5.0	3	4.015465493118533	23.4	Normal	180.67955753526	30.06307084081212	681.0229476329031	96.0	7.721348612617949	40.0	3.097826086956521	5.7	3	10.079300000000002	9681.630283608516	Never	No	No	1.0	16.4	715.0	3083.5	2109.145
2017-2020	116044.0	88.61370950253419	75.0	3	Female	3.0	College grade	Married	1.0	158.0	4.01	3	4.315354229530301	20.8	Normal	182.045474189022	27.63613092730928	652.9130949279346	91.0	8.752186259087596	34.0	2.763819095477387	5.5	4	11.413500000000004	16502.701483585948	Never	No	No	2.0	13.4	848.0	2087.5	2352.645
2017-2020	115662.0	89.92474988028759	74.0	3	Male	5.0	College grade	Married	1.0	154.0	3.86	3	4.178338901969983	22.6	Normal	187.95943427181632	30.003297656958868	696.9469288485932	124.0	8.316789127071518	43.0	2.8934010152284264	5.7	4	10.4753	9354.371934160705	Never	No	No	2.0	13.1	1496.5	3544.0	3999.375
2017-2020	114324.0	92.98188056089506	70.0	3	Female	1.0	Lower than 12th grade	Other	1.0	154.0	0.64	1	4.7978086431995965	26.8	Over weight	226.3504413162221	36.01197565049498	733.1051606808985	97.0	8.445911989411274	39.0	3.1818181818181817	5.6	4	10.260400000000002	9356.721293352766	Never	No	No	2.0	13.3	982.5	2299.5	3968.415
2017-2020	118638.0	89.89115855895703	70.0	3	Female	5.0	High school grade	Married	1.0	154.0	3.86	3	4.321754237430177	19.8	Normal	172.74735288885117	28.14556524730652	650.8561881569847	115.0	8.72461378226521	42.0	3.806451612903226	5.9	4	11.1931	11550.592449812895	Never	No	No	2.0	13.2	750.0	2581.5	1726.27
2017-2020	121326.0	75.7918072167958	70.0	3	Female	4.0	College grade	Married	1.0	171.0	3.52	3	4.499644835129224	27.1	Over weight	212.54703485235467	36.15873754719236	732.5421791590379	104.0	7.843064016692054	38.0	3.55421686746988	5.9	3	9.5011	10110.467128247288	Never	No	No	1.0	13.2	247.5	2077.0	2026.565
2017-2020	118061.0	97.89980219932126	69.0	3	Female	1.0	Lower than 12th grade	Married	2.0	162.0	1.96	2	8.51395796860434	49.8	Obesity	443.5552610189123	78.2389819810193	1312.852318758789	111.0	8.906732148974143	34.0	5.321100917431192	5.8	1	4.696200000000001	8232.807417007103	Never	No	No	2.0	16.7	415.0	1063.0	3186.755
2017-2020	113895.0	94.8981775764914	69.0	3	Female	1.0	High school grade	Married	2.0	158.0	3.69	3	5.836515412036702	38.1	Obesity	319.05438380668465	51.35048356725396	905.2435404068924	107.0	8.3741308085744	38.0	3.0681818181818183	5.4	2	8.453600000000002	5361.662194825877	Never	No	No	2.0	13.7	977.5	3548.5	2392.305
2017-2020	121519.0	78.52988446453398	69.0	3	Female	3.0	College grade	Other	2.0	156.0	2.56	2	5.19799662846718	24.7	Over weight	208.82794888703387	35.55039914167187	771.9024993273762	101.0	8.45457282943457	40.0	4.104477611940299	5.5	3	9.910500000000004	15965.897165874008	Never	No	No	2.0	13.5	314.5	1730.5	1936.535
2017-2020	117222.0	93.60969620657262	67.0	3	Male	5.0	College grade	Married	2.0	150.0	1.16	1	3.5142339297371548	21.4	Normal	168.27390789380485	29.528311473776288	615.6937844899495	100.0	7.863266724009573	47.0	4.014084507042254	5.7	4	10.9703	1994.2871307387456	Never	No	No	2.0	12.9	536.0	1875.0	1905.36
2017-2020	111434.0	100.59066263563908	66.0	3	Female	2.0	Lower than 12th grade	Other	1.0	153.0	0.9	1	7.285512120121289	42.0	Obesity	363.9557542544494	62.01080400545506	1065.8704231737447	116.0	8.66561319653451	37.0	4.242424242424242	5.6	2	7.0024000000000015	6650.174791787714	Never	No	No	2.0	15.4	760.5	1758.0	1611.59
2017-2020	111895.0	98.35365670397908	66.0	3	Male	3.0	High school grade	Married	2.0	159.0	5.0	3	5.392799864581024	32.8	Obesity	263.4081055104321	47.43443694546912	925.9437367485616	106.0	8.03073492409854	39.0	4.516129032258064	5.6	2	7.695400000000003	35090.11420829575	Never	No	No	2.0	13.2	905.0	3866.5	3148.205
2017-2020	121827.0	67.78607154642826	66.0	3	Female	3.0	High school grade	Married	2.0	151.0	3.67	3	5.31791836300516	28.6	Obesity	248.75364034276367	41.09390009209862	866.2889013335405	106.0	8.697679732264463	41.0	4.206896551724138	6.1	3	8.832900000000002	23458.61537609047	Never	No	No	2.0	15.0	1001.5	3528.5	2224.87
2017-2020	122953.0	75.68404724654566	66.0	3	Male	3.0	High school grade	Married	2.0	158.0	5.0	3	5.368611825303551	30.2	Obesity	273.28681278975904	51.66971666413293	972.7924627450031	112.0	9.049232211581426	40.0	6.626506024096386	5.5	2	8.452500000000002	54582.86528138773	Never	No	No	2.0	12.9	992.5	3693.0	4829.365
2017-2020	121637.0	81.01025448406025	64.0	3	Female	5.0	College grade	Married	2.0	165.0	3.65	3	6.374558173538585	33.7	Obesity	323.4862447915806	57.7346911973369	1070.2883173371283	125.0	9.598998361767968	39.0	6.25	6.0	2	7.817000000000001	4990.426466085609	Never	No	No	2.0	13.5	356.0	2345.0	2973.51
2017-2020	122287.0	73.3403220233035	64.0	3	Female	5.0	College grade	Married	1.0	154.0	5.0	3	3.3783001253192304	18.6	Normal	149.77567549627983	24.29996220283721	539.514530013481	103.0	8.052455671843001	37.0	3.225806451612903	6.0	4	11.822000000000005	10693.88389961161	Never	No	No	2.0	13.5	939.5161718547938	3470.4071716728968	2846.164500348851
2017-2020	115402.0	100.39440636985336	63.0	3	Female	1.0	Lower than 12th grade	Married	1.0	154.0	1.35	2	5.483971624939109	31.6	Obesity	261.33645860359115	43.85971691941112	872.4998855278121	107.0	8.270141095050352	41.0	3.594771241830065	5.5	2	8.632500000000002	7179.405737810944	Never	No	No	2.0	13.5	680.0	1759.5	1447.675
2017-2020	112767.0	80.3241990777936	63.0	3	Female	2.0	Lower than 12th grade	Married	1.0	162.0	2.77	2	5.420955132827543	24.7	Over weight	226.74306476293947	41.86068509705959	835.3691859687243	100.0	9.179881164491476	39.0	5.681818181818182	5.0	4	10.213	4313.394404589256	Never	No	No	2.0	14.9	239.0	1825.5	1827.41
2017-2020	112098.0	103.12446284550464	62.0	3	Female	5.0	Lower than 12th grade	Married	2.0	158.0	2.98	2	5.399746470685117	24.5	Over weight	245.99828593498265	41.72127484681204	857.4797395447966	115.0	10.040746364693169	41.0	5.350877192982456	6.1	3	10.1109	4307.28505959596	Never	No	No	2.0	13.1	745.810533910534	5208.539682539683	2802.6673001443005
2017-2020	114995.0	105.97983593935513	62.0	3	Female	1.0	High school grade	Married	2.0	165.0	1.94	2	5.226920903689051	28.0	Obesity	235.40659311145288	39.25819881277232	833.1711920480349	112.0	8.40737832540903	39.0	4.052287581699346	6.2	3	8.822800000000003	7951.930630600782	Never	No	No	2.0	19.7	674.0	2219.5	2915.645
2017-2020	122959.0	96.89276058290638	62.0	3	Male	5.0	College grade	Married	2.0	154.0	5.0	3	4.447367530912821	26.0	Over weight	206.3066607145746	36.82964838473234	772.0630033664658	114.0	7.934871565945177	42.0	4.525547445255474	6.2	3	8.984800000000002	4702.103368321378	Never	No	No	1.0	13.1	601.0	3100.5	4328.95
2017-2020	120462.0	70.84017886437962	61.0	3	Female	3.0	High school grade	Other	1.0	163.0	3.05	2	4.496733547677303	23.6	Normal	186.4987035170434	32.05203775540171	749.1558090430386	104.0	7.902487437162855	43.0	3.6774193548387095	5.7	3	9.4853	151131.74888102664	Never	No	No	2.0	12.8	1435.0	2676.0	4135.865
2017-2020	120860.0	105.7524475594633	61.0	3	Male	1.0	College grade	Married	1.0	160.0	1.64	2	4.210819381730873	23.1	Normal	192.7195994786708	34.82246232375713	713.3128032652098	105.0	8.34283980427146	41.0	4.864864864864865	5.4	4	10.4876	10634.728310629513	Never	No	No	1.0	13.3	261.5	1895.5	1674.93
2017-2020	110085.0	95.2299392906816	60.0	3	Male	2.0	High school grade	Married	1.0	162.0	3.69	3	5.596843754743704	29.8	Obesity	261.6124680788771	45.722761568028815	915.64363827607	116.0	8.778941881841513	42.0	5.258620689655173	6.1	2	8.409900000000002	7584.868570689973	Never	No	No	2.0	16.1	663.0	7231.5	3400.865
2017-2020	123138.0	107.1614956029541	61.0	3	Female	5.0	College grade	Married	1.0	154.0	5.0	3	4.163329882186735	20.9	Normal	174.93476242130072	28.2000295900486	641.9854678331945	104.0	8.370084326378025	39.0	3.352601156069364	5.8	4	11.059200000000002	6878.60230253014	Never	No	No	2.0	13.2	796.5	5776.0	3406.5150000000003
2017-2020	113479.0	79.50435272972467	60.0	3	Female	3.0	College grade	Other	2.0	157.0	2.07	2	4.589992737653619	23.8	Normal	188.28078571172503	30.292413018313606	709.6128772412493	101.0	7.910957382845589	41.0	2.871287128712871	5.8	3	9.8892	93743.48285865884	Never	No	No	2.0	13.7	1183.5	2029.5	2827.26
2017-2020	118636.0	78.38326299054908	60.0	3	Female	2.0	Lower than 12th grade	Other	2.0	158.0	1.06	1	5.7197241783470405	34.3	Obesity	307.48467219923526	55.00388516216429	932.3150410705676	99.0	8.964567702601611	44.0	4.554455445544554	4.6	3	9.2634	3624.85043731798	Never	No	No	2.0	14.8	726.810533910534	2960.539682539683	2380.8473001443003
2017-2020	121067.0	89.37021838168954	60.0	3	Male	2.0	College grade	Married	2.0	165.0	5.0	3	6.367924960628117	35.2	Obesity	314.35805171491	59.586618935562136	1098.4670557083502	126.0	8.930626469173578	37.0	6.941176470588236	5.9	2	6.8371	6058.931946924364	Never	No	No	2.0	14.2	1368.0	2583.5	3531.57
2017-2020	109439.0	99.56562151004796	59.0	2	Female	4.0	College grade	Other	1.0	168.0	1.8	2	4.685167007248129	32.6	Obesity	261.55712472176344	42.41640540518073	758.9970551741969	113.0	8.02322468471667	41.0	2.8934010152284264	5.7	3	9.5033	9668.053281420414	Never	No	No	2.0	13.8	492.0	2405.5	2917.0150000000003
2017-2020	115313.0	97.88520137183168	59.0	2	Female	4.0	College grade	Never married	1.0	170.0	3.29	2	5.121031822700476	38.9	Obesity	304.35538982230975	54.097994399781726	899.7652912484735	100.0	7.824046010856292	34.0	4.452554744525547	6.1	2	7.446900000000001	9279.70654435448	Never	No	No	2.0	14.2	952.5	3025.5	1881.795
2017-2020	114231.0	95.86093046221984	57.0	2	Female	5.0	College grade	Married	2.0	153.0	5.0	3	4.281604158331873	26.0	Over weight	209.9246816192256	36.255547832501705	685.4848257489328	107.0	8.07402621612406	37.0	4.206896551724138	6.1	4	10.1559	9645.732680989511	Never	No	No	2.0	14.2	887.0	2917.5	3651.605
2017-2020	121894.0	93.35844227388893	57.0	2	Male	1.0	High school grade	Other	2.0	166.0	2.88	2	4.371077885201004	24.8	Over weight	203.28530059602065	34.25910906536043	736.089515867849	110.0	8.196987927258897	40.0	3.612903225806451	5.6	3	9.990400000000005	16727.508405127148	Never	No	No	2.0	13.8	696.0	1748.0	1014.205
2017-2020	115846.0	94.30853718135629	57.0	2	Female	2.0	College grade	Married	3.0	156.0	4.14	3	6.005562261024959	32.1	Obesity	295.1439578742977	49.3559157146363	919.4515821629212	102.0	9.194515821629212	40.0	4.330708661417323	5.5	3	9.1275	16468.734775871966	Never	No	No	2.0	12.7	598.0	1175.5	2313.32
2017-2020	115988.0	88.53511363003675	57.0	2	Female	3.0	College grade	Married	3.0	156.0	5.0	3	5.205976699084982	28.7	Obesity	251.55074195129487	43.5160560507662	844.9300182614925	105.0	8.764834214330834	38.0	4.453781512605042	5.3	3	9.561700000000002	68494.38000033057	Never	No	No	2.0	13.1	1128.0	2661.5	4402.955
2017-2020	112347.0	79.65464989461398	56.0	2	Male	1.0	College grade	Other	2.0	172.0	1.69	2	4.850724652542505	24.6	Over weight	226.6333424157673	38.12094463916218	859.5484084305318	112.0	9.212737496575905	44.0	4.596774193548387	5.7	3	9.6203	16369.24918088018	Never	No	No	2.0	12.8	939.5161718547938	3470.4071716728968	2846.164500348851
2017-2020	114682.0	76.04349549068134	56.0	2	Female	4.0	College grade	Married	3.0	156.0	4.61	3	5.441012057075477	32.2	Obesity	276.0477561015571	45.91137992104058	878.7234472176896	97.0	8.57291168017258	38.0	4.014084507042254	5.7	2	8.792300000000001	12800.096652243768	Never	No	No	1.0	14.7	334.5	1372.5	2601.48
2017-2020	114935.0	102.88947968710006	56.0	2	Female	3.0	College grade	Other	1.0	153.0	4.41	3	4.202477954676687	23.2	Normal	197.59656192484897	32.33849914925443	670.2952337709316	101.0	8.517093186415904	40.0	3.612903225806451	5.6	4	10.989400000000002	95522.45260479856	Never	No	No	2.0	13.3	467.0	3258.5	2636.155
2017-2020	110474.0	93.38057929023518	56.0	2	Female	4.0	College grade	Married	1.0	158.0	2.37	2	5.867762222711768	33.8	Obesity	286.1474165195696	48.04280311970749	961.7262283024588	95.0	8.465899897028686	36.0	3.785714285714286	5.3	2	8.013700000000004	7147.528682076813	Never	No	No	2.0	13.0	532.0	2992.5	1678.065
2017-2020	110876.0	98.91752920163768	56.0	2	Male	2.0	High school grade	Other	1.0	169.0	0.87	1	5.064519465464642	30.7	Obesity	259.5945815280781	46.25100871373702	857.4231455031638	95.0	8.455849561175185	40.0	4.774774774774774	5.3	3	9.111700000000004	25752.64563968356	Never	No	No	1.0	14.1	1162.0	4124.0	4933.155000000001
2017-2020	116455.0	103.26875482875136	56.0	2	Female	5.0	College grade	Married	3.0	156.0	5.0	3	4.0365740406733295	21.0	Normal	181.5129405038579	29.89356078362157	630.1092077491068	93.0	8.643473357326567	43.0	3.931034482758621	5.7	4	11.4563	5441.144968485546	Never	No	No	2.0	13.7	460.0	4564.5	2472.58
2017-2020	118915.0	104.0494974731224	56.0	2	Female	3.0	College grade	Other	2.0	153.0	1.83	2	3.5351451597354724	19.8	Normal	153.29096441644958	24.613383063929074	541.937752987448	98.0	7.741967899820685	39.0	2.558139534883721	5.5	4	11.8275	26679.828393155625	Never	No	No	1.0	15.1	766.0	2123.0	2564.9750000000004
2017-2020	119075.0	107.04533483249136	56.0	2	Female	5.0	College grade	Married	1.0	154.0	5.0	3	3.5950634122304628	18.9	Normal	150.87089503681352	22.79485200992919	593.9044757004724	93.0	7.9825870389848435	44.0	2.1513944223107573	5.4	4	11.4866	9306.3852629553	Never	No	No	2.0	13.3	1063.5	3221.5	3641.45
2017-2020	119848.0	99.72867783660064	56.0	2	Female	2.0	College grade	Other	2.0	153.0	4.08	3	4.6948218481899096	29.5	Obesity	248.181823516252	41.9144329484886	711.7349921855903	106.0	8.412943170042439	39.0	3.802816901408451	5.4	4	10.568600000000002	15868.980588542525	Never	No	No	2.0	12.9	702.810533910534	2880.039682539683	2712.2873001443004
2017-2020	110715.0	100.8632428208766	55.0	2	Male	5.0	College grade	Married	1.0	170.0	3.19	2	3.8519973174784927	22.5	Normal	183.2291416304433	31.51288102287465	635.1943576522035	93.0	8.14351740579748	39.0	4.306569343065694	5.9	4	10.8871	4447.6660675660205	Never	No	No	1.0	13.5	945.5	3718.5	2693.675
2017-2020	111183.0	103.15684229479876	55.0	2	Female	1.0	College grade	Married	1.0	154.0	5.0	3	4.068571928965492	23.3	Normal	190.0333166747568	33.28498738255389	706.3040868684093	104.0	8.155936337972394	37.0	4.46969696969697	5.9	3	10.1131	15275.0862265222	Never	No	No	2.0	13.6	939.5161718547938	3470.4071716728968	2846.164500348851
2017-2020	112446.0	92.19298084751962	55.0	2	Male	5.0	College grade	Married	1.0	164.0	3.08	2	4.405564488261428	26.6	Over weight	204.1818641919684	38.52475945026754	726.9181405631356	98.0	7.676009932028887	40.0	5.000000000000001	5.7	3	9.4943	0.0	Never	No	No	1.0	13.4	939.5161718547938	3470.4071716728968	2846.164500348851
2017-2020	116357.0	103.91301552500636	55.0	2	Female	1.0	High school grade	Married	2.0	155.0	3.31	2	5.062272116028805	26.6	Over weight	229.6477735557702	38.2891392843376	794.2704950049196	108.0	8.633374945705647	43.0	3.732394366197183	5.3	3	9.957700000000004	9631.787089443278	Never	No	No	2.0	12.9	658.5	2520.5	2505.345
2017-2020	115479.0	102.07360173472712	55.0	2	Female	5.0	High school grade	Married	2.0	165.0	4.86	3	3.530086125151364	20.4	Normal	158.56415541596232	23.19471020820813	585.2882795500963	95.0	7.772752716468742	44.0	1.588785046728972	5.1	4	11.570900000000002	7200.659703609868	Never	No	No	1.0	12.7	771.5	4394.0	2878.3450000000003
2017-2020	113276.0	103.15684229479876	55.0	2	Female	5.0	College grade	Married	1.0	169.0	3.04	2	5.415177233241872	28.9	Obesity	235.4231428397342	38.6142932523569	849.6413078956498	92.0	8.146129510025405	38.0	2.951807228915663	4.9	3	9.0711	11161.753884017216	Never	No	No	2.0	12.7	614.5	1942.0	2368.435
2017-2020	121576.0	105.10313490189264	55.0	2	Female	3.0	College grade	Never married	2.0	159.0	5.0	3	4.836823496067284	26.6	Over weight	215.20062477338325	37.327252211911954	813.0700296889103	87.0	8.090249051630948	38.0	4.318181818181818	5.7	3	8.9723	25344.677654245468	Never	No	No	2.0	13.5	1059.0	2228.0	2525.375
2017-2020	114274.0	74.96912192944289	54.0	2	Female	1.0	College grade	Married	2.0	171.0	3.59	3	4.984831112505408	30.8	Obesity	268.1599031479558	47.100292688435744	831.4698295659019	106.0	8.706490361946617	41.0	5.000000000000001	5.7	3	9.422300000000002	12198.581536845946	Never	No	No	2.0	13.0	1194.0	3441.0	1920.76
2017-2020	117817.0	71.19734006294732	54.0	2	Female	2.0	College grade	Never married	1.0	152.0	3.73	3	5.756890137218464	39.3	Obesity	328.85771497740865	51.45186713730365	909.5886416805172	99.0	8.367880788229229	38.0	2.8350515463917527	5.5	2	8.344500000000002	9059.883488867756	Never	No	No	2.0	13.3	745.0	2804.0	1712.66
2017-2020	115036.0	84.94845257671989	54.0	2	Female	3.0	College grade	Married	1.0	153.0	5.0	3	3.6520820826288536	23.6	Normal	170.879332784429	29.438304611085776	582.872300387565	90.0	7.240649694255466	38.0	2.804232804232804	5.3	4	10.9927	134137.55851667252	Never	No	No	1.0	12.6	884.310533910534	2759.039682539683	2425.9723001443
2017-2020	115074.0	103.25965192949796	54.0	2	Male	3.0	College grade	Other	2.0	167.0	3.98	3	3.5794041847401927	21.6	Normal	165.84185161464936	31.8049836995188	661.8318337584617	96.0	7.67786350067821	43.0	4.811320754716981	5.1	4	10.589900000000002	41551.67314756264	Never	No	No	1.0	13.4	1184.0	4251.5	5480.88
2017-2020	118523.0	103.06719191592134	54.0	2	Female	1.0	High school grade	Other	2.0	159.0	4.16	3	4.990732361335726	28.3	Obesity	236.8110263068872	37.36571250746149	807.5004960641206	87.0	8.367880788229229	38.0	3.0939226519337013	5.6	3	9.3874	10588.674928077193	Never	No	No	1.0	13.5	1013.0	3965.0	3283.995
2017-2020	124775.0	108.3851442968252	54.0	2	Female	2.0	College grade	Married	1.0	156.0	2.78	2	4.255468355722726	25.0	Over weight	207.59999927387992	33.788833582989334	665.9807976706068	101.0	8.303999970955196	43.0	3.273809523809524	5.5	4	10.9095	16872.621218413537	Never	No	No	2.0	13.3	723.0	2313.5	2746.685
2017-2020	117753.0	108.14288112235046	53.0	2	Female	5.0	College grade	Married	1.0	167.0	5.0	3	3.901315342080064	21.5	Normal	173.68512922797018	28.14483730288444	617.1880871170662	104.0	8.07837810362652	40.0	3.0107526881720426	5.6	4	11.1964	7979.901128936938	Never	No	No	2.0	13.6	197.0	2884.0	3620.895
2017-2020	120978.0	104.0757224531032	53.0	2	Female	1.0	High school grade	Married	2.0	152.0	4.45	3	5.229485370056383	27.4	Over weight	244.24786308469467	40.11176943118282	814.7538206547845	107.0	8.914155587032653	38.0	4.084507042253521	5.8	3	9.7362	7879.490322293027	Never	No	No	2.0	13.4	848.0	2577.5	3025.08
2017-2020	120043.0	105.42745048076112	53.0	2	Male	2.0	College grade	Married	2.0	157.0	1.71	2	4.692173906237692	27.0	Over weight	222.55442133429088	38.992248292665	830.0455640134479	100.0	8.242756345714477	42.0	4.251968503937008	5.4	3	9.1196	35305.163893207864	Never	No	No	2.0	13.1	1246.0	4118.5	1812.2
2017-2020	110161.0	87.2875065311137	52.0	2	Female	4.0	College grade	Other	1.0	172.0	0.59	1	5.463496840100615	35.2	Obesity	287.9374334668537	50.11857224863885	881.8083899922392	86.0	8.18004072349016	34.0	4.094488188976378	5.2	2	8.590800000000002	15619.607959387236	Never	No	No	2.0	13.9	404.0	2661.5	2293.915
2017-2020	115046.0	87.40218530148034	52.0	2	Male	4.0	College grade	Married	1.0	153.0	4.9	3	4.550266283619208	26.0	Over weight	220.09697108233428	40.38401973356338	782.1907741541419	101.0	8.465268118551318	42.0	6.237623762376238	6.3	3	9.3707	12177.952112037428	Never	No	No	2.0	13.7	362.0	1592.0	1642.9499999999998
2017-2020	118894.0	69.44849190941933	52.0	2	Female	4.0	High school grade	Other	1.0	167.0	1.18	1	4.335084344523111	27.3	Over weight	211.61527618198576	36.89357329299719	702.283663812744	93.0	7.751475318021456	35.0	3.809523809523809	5.6	3	9.918400000000002	5725.491916660735	Never	No	No	2.0	14.0	759.0	3154.5	2495.715
2017-2020	118234.0	108.14625445743653	52.0	2	Male	1.0	Lower than 12th grade	Married	1.0	170.0	1.04	1	5.461454215560072	31.0	Obesity	285.6489353187787	50.6998602698136	913.155144841644	133.0	9.214481784476732	43.0	5.242718446601942	5.4	3	9.263600000000002	6276.239796851758	Never	No	No	2.0	13.2	828.810533910534	3332.539682539683	2519.5873001443
2017-2020	120826.0	86.01169125891848	52.0	2	Female	3.0	College grade	Married	1.0	159.0	5.0	3	5.513624198080709	30.6	Obesity	268.4939765235326	47.27770629462959	916.915704140822	106.0	8.774312958285378	41.0	5.405405405405405	6.0	2	8.447000000000003	66028.26166209058	Never	No	No	2.0	14.0	742.0	2426.0	2167.83
2017-2020	122539.0	77.95897173653454	52.0	2	Female	1.0	College grade	Other	2.0	161.0	2.47	2	5.291481075905946	34.5	Obesity	288.4547452338284	48.83868342410136	827.0584921640994	91.0	8.361007108226909	38.0	3.9416058394160585	5.4	3	9.27993273381295	11056.58257781272	Never	No	No	2.0	13.2	986.5	2631.5	3039.38
2017-2020	115236.0	64.71515555740011	51.0	2	Male	2.0	College grade	Married	1.0	153.0	3.66	3	7.223494538885037	31.0	Obesity	369.5328708536284	73.42148076109156	1305.285463176526	112.0	11.920415188826722	36.0	7.2	5.4	2	8.3276	15674.882815746034	Never	No	No	2.0	14.1	898.5	4601.0	3233.74
2017-2020	120794.0	98.14643840148004	51.0	2	Male	4.0	Lower than 12th grade	Never married	1.0	168.0	1.22	1	3.4165713869043617	20.6	Normal	170.88315650575066	29.77139499991211	581.5004500511224	90.0	8.29529885950246	43.0	4.35483870967742	5.4	4	11.8736	5988.809961564993	Never	No	No	2.0	14.1	597.5	3550.0	1056.34
2017-2020	118732.0	108.17368069643727	51.0	2	Female	2.0	College grade	Married	2.0	157.0	1.71	2	4.652332787443379	25.6	Over weight	215.4139290276131	34.9261447119069	716.9244825450248	95.0	8.414606602641136	39.0	3.190184049079755	5.2	4	10.624800000000002	32270.726332407045	Never	No	No	2.0	13.4	180.5	1157.0	981.365
2017-2020	119817.0	104.40070243035956	50.0	2	Male	3.0	High school grade	Married	1.0	155.0	1.95	2	4.5656715968765225	29.1	Obesity	221.76251802699343	38.18156989200024	824.5602903959	102.0	7.620705086838262	40.0	3.391812865497076	5.8	2	8.224200000000002	19663.85622556787	Never	No	No	2.0	13.3	1512.5	3691.0	4252.085
2017-2020	111109.0	106.145522214151	49.0	2	Male	1.0	High school grade	Other	2.0	161.0	2.88	2	5.345567961462498	31.9	Obesity	280.6755202622561	46.76683511239104	991.6028568512936	125.0	8.798605650854423	40.0	3.943661971830986	5.6	2	7.929400000000001	13998.985230316925	Never	No	No	1.0	13.4	1125.5	4573.5	6295.51
2017-2020	112606.0	90.83017609546869	48.0	2	Female	3.0	College grade	Married	2.0	168.0	5.0	3	5.393842103982896	30.0	Obesity	283.7745501011691	45.69458989331237	960.1038945089556	95.0	9.45915167003897	42.0	3.862068965517241	5.6	3	8.937400000000002	23312.707534312907	Never	No	No	2.0	12.4	890.5	2143.0	3262.135
2017-2020	113706.0	103.96360262323805	48.0	2	Male	4.0	College grade	Married	2.0	171.0	4.27	3	5.328347549223025	32.4	Obesity	269.6534419413077	48.84519012853064	953.7742113109216	98.0	8.32263709695394	40.0	5.045871559633027	5.5	2	7.813500000000003	6225.475427701313	Never	No	No	2.0	13.6	1133.0	5022.0	1644.255
2017-2020	119210.0	88.17825856896944	48.0	2	Female	5.0	College grade	Married	2.0	168.0	5.0	3	3.408231988165637	20.9	Normal	155.03997919498983	25.51571532199324	563.0399244449633	98.0	7.418180822726788	44.0	2.387387387387387	5.3	4	11.4067	4137.0352787288775	Never	No	No	2.0	13.2	1426.0	2086.5	2227.21
2017-2020	117071.0	108.94310436439524	48.0	2	Female	5.0	College grade	Married	1.0	162.0	5.0	3	3.900830726979207	22.7	Normal	181.1930996643433	32.10818065738029	638.5659900064961	96.0	7.982074875081202	43.0	3.953488372093023	5.1	4	11.147900000000002	8115.871225253133	Never	No	No	1.0	12.5	1384.0	3538.5	2032.16
2017-2020	118093.0	110.26529505274232	47.0	2	Male	1.0	Lower than 12th grade	Never married	2.0	162.0	0.04	1	6.514009454471407	35.9	Obesity	342.3244086682267	59.898787239786216	1081.3255694422537	113.0	9.535498848697122	37.0	6.116504854368932	6.3	2	7.4807000000000015	25658.15175937893	Never	No	No	1.0	13.7	1036.810533910534	4340.039682539683	2903.9273001443003
2017-2020	112571.0	107.09949207940323	47.0	2	Male	4.0	College grade	Married	2.0	153.0	2.37	2	3.7059720616073735	19.2	Normal	155.22951607945325	26.74199733036744	614.4501678145025	110.0	8.08487062913819	36.0	4.081632653061225	6.0	4	11.012	10315.193406906094	Never	No	No	2.0	13.2	1087.0	4268.5	2528.84
2017-2020	118648.0	108.2405227651433	47.0	2	Male	1.0	Lower than 12th grade	Married	1.0	152.0	0.92	1	5.416691778332136	29.6	Obesity	278.69588190589303	50.788119153698105	899.1708352031345	124.0	9.415401415739629	46.0	6.263736263736264	5.7	3	9.422300000000002	8722.322708764657	Never	No	No	1.0	12.5	945.0	3434.0	3763.3
2017-2020	118913.0	77.28474091086058	47.0	2	Female	3.0	College grade	Other	1.0	166.0	1.23	1	3.361839391739861	20.2	Normal	156.59282947995098	25.50673461862752	537.2219348000299	99.0	7.752120271284703	43.0	2.772277227722772	5.6	4	11.835400000000003	34160.1713550006	Never	No	No	1.0	12.9	1255.0	3211.0	3159.82
2017-2020	116713.0	115.2479799723435	47.0	2	Female	5.0	College grade	Married	3.0	156.0	1.21	1	5.48948470354451	27.5	Over weight	240.86066155226644	39.669885017326536	820.6779631799042	95.0	8.758569510991506	39.0	3.87323943661972	5.5	3	9.6945	8545.923612615798	Never	No	No	2.0	13.2	433.0	2219.5	3065.065
2017-2020	119594.0	110.69032318528816	47.0	2	Male	5.0	College grade	Married	2.0	154.0	5.0	3	4.927808849558714	26.9	Over weight	231.5807984880404	39.79442141496202	792.8844438939972	97.0	8.608951616655778	40.0	4.435483870967742	5.5	3	9.838500000000002	5827.7127742756	Never	No	No	2.0	14.4	637.5	1976.0	1813.74
2017-2020	118256.0	110.69032318528816	47.0	2	Male	5.0	College grade	Married	1.0	149.0	5.0	3	3.91300380790626	20.9	Normal	169.21393666909827	28.184817697750614	667.9497500095985	101.0	8.096360606176951	46.0	3.3128834355828225	5.4	4	10.7576	5568.321024319532	Never	No	No	2.0	12.6	1462.0	4116.0	3628.685
2017-2020	119067.0	83.79941882215135	47.0	2	Female	3.0	College grade	Married	2.0	169.0	4.17	3	3.680377489232912	23.6	Normal	177.0711294258618	30.97063423841669	601.7417194895812	93.0	7.503013958722957	44.0	3.125	5.0	4	11.185	75368.27084341129	Never	No	No	1.0	13.4	658.0	2279.5	3524.095
2017-2020	111199.0	91.39683648165492	47.0	2	Female	3.0	High school grade	Other	2.0	165.0	0.96	1	3.864605116777489	22.8	Normal	187.64804844797368	30.02461158303916	666.644382644117	95.0	8.230177563507617	41.0	2.9281767955801103	5.3	4	10.9477	18830.950181226413	Never	No	No	1.0	12.4	1441.5	3795.0	3006.225
2017-2020	113178.0	90.60624516720716	46.0	2	Female	4.0	College grade	Other	1.0	167.0	2.73	2	5.856139563717623	46.4	Obesity	348.8129674679806	59.10336778085922	959.2356605369469	92.0	7.517520850603031	32.0	3.149171270718232	5.7	2	6.533300000000002	3114.443810887962	Never	No	No	2.0	18.9	1192.0	3558.5	10261.215
2017-2020	122784.0	109.62276551056073	47.0	2	Female	5.0	Lower than 12th grade	Married	1.0	160.0	1.38	2	4.496173092049872	23.5	Normal	195.67598899783675	33.61400625078762	708.5968793070598	95.0	8.32663782969518	39.0	4.015151515151515	5.3	4	10.5787	8987.232891229754	Never	No	No	2.0	13.3	939.5161718547938	3470.4071716728968	2846.164500348851
2017-2020	123672.0	117.50487188929732	47.0	2	Male	1.0	College grade	Married	2.0	161.0	1.92	2	4.656863331665424	27.6	Over weight	227.9503298252856	40.19904635153911	798.6520613806202	103.0	8.259069921206	44.0	4.274193548387097	5.3	3	9.5347	21272.897124635547	Never	No	No	2.0	13.4	1574.0	7759.0	2253.945
2017-2020	122972.0	102.01210658937316	47.0	2	Female	3.0	College grade	Married	2.0	159.0	2.66	2	6.2640885023809005	40.0	Obesity	358.3981633707239	60.616517100541536	997.2428895790392	90.0	8.959954084268098	36.0	3.870967741935484	4.8	2	8.496200000000002	23265.0110075758	Never	No	No	2.0	15.6	1646.5	4846.0	2840.9700000000003
2017-2020	114507.0	114.91698925348256	46.0	2	Female	1.0	Lower than 12th grade	Married	2.0	160.0	0.64	1	6.35047155191599	32.6	Obesity	295.83684079603665	55.01166028265799	932.884270976459	118.0	9.074749717669835	38.0	6.363636363636363	5.6	2	8.820400000000003	10670.33317004203	Never	No	No	2.0	13.7	351.5	1107.0	1469.995
2017-2020	117881.0	86.67073375625436	46.0	2	Male	4.0	College grade	Married	1.0	149.0	0.92	1	4.07905749963478	28.9	Obesity	219.96794903296464	40.00326731811296	715.4666854359403	94.0	7.611347717403621	42.0	4.166666666666666	5.5	3	9.667500000000002	7601.42321034538	Never	No	No	2.0	13.4	220.0	2430.0	1536.99
2017-2020	119854.0	113.42931128248767	46.0	2	Female	5.0	College grade	Married	1.0	166.0	5.0	3	4.298992100135333	22.9	Normal	192.6080568172285	32.36280536117084	656.885992900679	111.0	8.410832175424828	42.0	3.741496598639456	5.5	4	11.0985	11317.31560526528	Never	No	No	2.0	12.8	910.0	5919.5	3806.145
2017-2020	116680.0	114.40993192679991	46.0	2	Female	1.0	Lower than 12th grade	Other	2.0	164.0	1.1	1	6.2450372689034	30.2	Obesity	311.1096087652168	57.89740807697721	964.233754318685	127.0	10.301642674344926	40.0	6.75	5.4	3	9.7586	5794.423240675796	Never	No	No	2.0	12.9	547.5	1770.5	2067.545
2017-2020	119628.0	115.4358355457845	46.0	2	Female	1.0	College grade	Married	1.0	168.0	5.0	3	5.768934502000344	30.8	Obesity	263.18608907530955	43.08396983134436	932.2598155232556	97.0	8.545002892055505	39.0	3.464052287581699	5.3	2	8.418700000000001	12457.478926366472	Never	No	No	2.0	12.9	417.0	2264.5	1304.15
2017-2020	116149.0	115.4358355457845	46.0	2	Female	1.0	Lower than 12th grade	Married	2.0	161.0	1.7	2	4.881675017773007	28.3	Obesity	230.1555936583194	37.50876048971831	774.2336578187987	92.0	8.132706489693264	41.0	3.04093567251462	5.2	3	9.724800000000002	9107.248971019102	Never	No	No	2.0	13.3	2126.5	3957.5	2917.385
2017-2020	118118.0	79.84526091763327	46.0	2	Female	3.0	College grade	Married	2.0	158.0	1.02	1	5.607568628783676	32.1	Obesity	257.3185070751599	43.48064577255699	841.6960511804295	83.0	8.016152868385044	37.0	3.333333333333333	4.9	3	9.008100000000002	13896.14809588122	Never	No	No	1.0	12.8	338.5	2144.0	1246.455
2017-2020	117290.0	81.42788513905846	45.0	2	Female	3.0	College grade	Married	2.0	163.0	2.64	2	7.271745588146972	40.6	Obesity	358.6859058139051	63.531722005328014	1183.840181750327	136.0	8.834628222017367	37.0	5.614035087719299	6.4	1	5.571600000000002	9719.057560837156	Never	No	No	2.0	14.9	494.5	2967.5	2885.55
2017-2020	114858.0	92.3663555050772	45.0	2	Male	3.0	High school grade	Married	1.0	158.0	2.21	2	3.938046430405832	22.7	Normal	185.7852960037494	29.55403644995925	648.2024424447998	107.0	8.184374273292926	41.0	2.487309644670051	4.9	4	11.330100000000002	53533.91741423989	Never	No	No	1.0	12.8	1564.5	5525.5	3348.21
2017-2020	109340.0	109.11650170159427	44.0	2	Male	5.0	College grade	Married	2.0	172.0	1.13	1	7.20510917803591	46.2	Obesity	430.15147991006944	72.11447716858648	1245.763376882409	110.0	9.310638093291546	37.0	4.67741935483871	5.8	1	5.920200000000001	11499.09457679684	Never	No	No	2.0	14.1	2062.0	8400.0	5989.469999999999
2017-2020	111039.0	117.41845043890702	44.0	2	Female	5.0	College grade	Married	2.0	154.0	1.67	2	3.8235611666383056	22.3	Normal	160.95716751096984	29.13570741242698	617.1227722954225	101.0	7.217810202285643	39.0	3.433734939759036	5.7	4	10.3223	8300.927957053795	Never	No	No	2.0	14.4	644.0	4332.0	5050.9400000000005
2017-2020	113266.0	112.11199431587151	44.0	2	Female	5.0	Lower than 12th grade	Married	2.0	170.0	1.97	2	4.881724478108845	24.5	Over weight	213.47873250779	35.52376126676377	692.7167034436451	104.0	8.713417653379183	39.0	3.928571428571429	5.5	4	10.972500000000002	2866.860971782228	Never	No	No	2.0	13.0	645.310533910534	2945.039682539683	2513.2123001443
2017-2020	123800.0	113.1922800712264	45.0	2	Female	1.0	Lower than 12th grade	Married	1.0	152.0	0.92	1	6.57260717925567	35.7	Obesity	326.49560480537946	54.51527326087187	1006.9234198619686	115.0	9.145535148610069	35.0	4.108527131782946	5.3	2	8.328700000000001	7207.065322215056	Never	No	No	2.0	12.4	588.5	5140.5	3262.54
2017-2020	114915.0	83.05446104095505	44.0	2	Female	3.0	College grade	Married	1.0	159.0	5.0	3	5.037091703371281	28.1	Obesity	251.6480922379617	45.36153994402452	810.468055072439	100.0	8.955448122347393	43.0	5.000000000000001	4.9	4	10.313100000000002	97996.3344010066	Never	No	No	2.0	12.0	472.0	1499.5	1337.28
2017-2020	121240.0	107.45636677038758	44.0	2	Female	4.0	College grade	Other	2.0	171.0	5.0	3	5.588172715491497	37.5	Obesity	291.5019036020274	52.65557074675901	902.4898935518768	97.0	7.773384096054064	38.0	4.341085271317829	5.6	2	7.623400000000002	8776.695412699066	Never	No	No	2.0	15.2	2026.0	4685.0	2836.96
2017-2020	123494.0	77.72534038842115	44.0	2	Female	2.0	College grade	Other	2.0	159.0	4.22	3	5.154306736951882	33.0	Obesity	270.6638335894093	51.09575316314782	808.7107270277502	96.0	8.201934351194222	44.0	5.625000000000001	5.4	3	9.308600000000002	10474.069456537354	Never	No	No	2.0	12.7	735.0	3171.0	2357.01
2017-2020	122692.0	114.36865246094388	44.0	2	Female	5.0	College grade	Married	1.0	171.0	5.0	3	3.731946162755979	20.2	Normal	156.9329120996743	26.11619511798624	570.2413736691136	91.0	7.768956044538332	43.0	2.784090909090909	4.9	4	11.8521	6672.065368585644	Never	No	No	2.0	12.8	939.5161718547938	3470.4071716728968	2846.164500348851
2017-2020	110624.0	111.36909023142913	43.0	2	Male	5.0	College grade	Married	2.0	154.0	1.67	2	5.0779908190575584	27.3	Over weight	253.1615041720557	44.64545531980984	885.6015988436382	142.0	9.273315171137572	42.0	5.943396226415094	6.3	3	9.091700000000005	9674.01732785803	Never	No	No	2.0	15.2	281.0	2077.5	2386.695
2017-2020	121570.0	90.9633729291884	43.0	2	Female	1.0	High school grade	Married	1.0	162.0	1.74	2	3.919958390811028	24.0	Over weight	182.445647037004	30.72498054578556	613.473488161926	91.0	7.601901959875166	37.0	3.089887640449438	5.5	4	10.8645	13798.948112001868	Never	No	No	1.0	13.8	760.5	4160.0	2243.215
2017-2020	123120.0	111.1501698505097	43.0	2	Female	4.0	College grade	Other	2.0	152.0	2.48	2	4.670721471215354	33.5	Obesity	274.6359898400299	47.96397206946502	787.0165678997871	92.0	8.198089248956116	38.0	4.330708661417323	5.5	3	9.4875	4366.475403471884	Never	No	No	2.0	14.8	794.5	2995.5	2781.35
2017-2020	122546.0	92.43391752955696	43.0	2	Male	3.0	High school grade	Married	1.0	158.0	1.51	2	5.1584206474845375	26.9	Over weight	228.5717887801784	43.079156213366616	888.7958775615858	99.0	8.497092519709234	42.0	5.934065934065934	5.4	2	8.768600000000001	15802.075177022189	Never	No	No	2.0	13.1	787.0	2841.0	1799.05
2017-2020	112931.0	95.71757264247408	42.0	2	Female	4.0	College grade	Married	2.0	153.0	2.37	2	4.02614776518132	26.8	Over weight	212.14600380822927	37.08807206532774	677.6006688800162	87.0	7.915895664486171	39.0	4.029850746268656	5.4	4	10.478600000000002	10554.0419057229	Never	No	No	1.0	13.3	485.0	1790.5	4680.395
2017-2020	116528.0	80.77826395836951	42.0	2	Female	2.0	College grade	Married	1.0	153.0	5.0	3	3.625078749471508	21.0	Normal	166.2606117657613	25.9346159668518	593.7878991634332	98.0	7.917171988845776	39.0	2.368421052631579	5.4	4	11.4326	19602.25660768308	Never	No	No	1.0	13.7	1579.310533910534	2906.539682539683	3573.9073001443003
2017-2020	116703.0	106.99049341456804	42.0	2	Female	4.0	College grade	Never married	2.0	150.0	0.99	1	6.016331285594624	33.0	Obesity	297.53290520618737	49.11994946093674	974.6456682663288	122.0	9.01614864261174	36.0	4.142857142857143	5.8	2	8.233200000000002	5102.5580835640085	Never	No	No	2.0	13.2	846.810533910534	3126.039682539683	2885.5423001443005
2017-2020	119780.0	112.24967112652443	42.0	2	Female	3.0	College grade	Other	2.0	163.0	1.71	2	7.511009054917142	48.9	Obesity	457.8956615893292	78.89662930376073	1203.2636505977262	110.0	9.363919459904483	35.0	5.135135135135135	5.7	2	6.452300000000001	13148.978087723544	Never	No	No	2.0	14.2	1578.5	4481.0	2720.77
2017-2020	118697.0	114.85785841899782	42.0	2	Female	1.0	Lower than 12th grade	Married	2.0	161.0	1.92	2	3.5600507892377693	23.4	Normal	179.23564513681356	30.702705686350704	591.3244360923935	101.0	7.659642954564682	43.0	3.1578947368421058	5.4	4	11.2346	12083.067829049676	Never	No	No	2.0	13.8	550.0	2907.0	1894.295
2017-2020	123554.0	116.28650702215116	42.0	2	Female	5.0	College grade	Married	1.0	160.0	1.38	2	3.819466545109787	21.5	Normal	170.69957810424174	27.934359090469297	585.1422747108194	92.0	7.939515260662406	41.0	3.03370786516854	5.4	4	11.549600000000002	11808.667137725408	Never	No	No	2.0	12.8	939.5161718547938	3470.4071716728968	2846.164500348851
2017-2020	122940.0	109.7264886078162	42.0	2	Male	5.0	High school grade	Married	2.0	169.0	2.24	2	4.234393566796936	21.1	Normal	190.57248621290185	31.535168131488067	679.1967281142284	99.0	9.031871384497718	47.0	3.805970149253731	5.1	4	11.5799	8318.161866598162	Never	No	No	2.0	13.0	959.0	4576.5	3007.31
2017-2020	113151.0	119.23282822446572	41.0	2	Male	1.0	High school grade	Married	2.0	167.0	2.2	2	6.092744503356996	33.7	Obesity	296.7966736146886	55.11027205601433	1026.018174365318	102.0	8.807022955925477	42.0	5.934065934065934	5.4	2	7.697600000000001	13208.721921441022	Never	No	No	2.0	14.0	1177.5	6548.0	3677.82
2017-2020	113844.0	116.52256251235404	41.0	2	Female	2.0	College grade	Married	1.0	170.0	0.34	1	5.848458639888783	36.9	Obesity	331.4657710044991	58.40747802917864	900.0777846788837	118.0	8.98281222234415	37.0	4.862385321100917	5.3	3	9.2197	2815.6039667278583	Never	No	No	2.0	12.4	972.5	3262.5	1809.28
2017-2020	110890.0	90.77191187784824	41.0	2	Female	4.0	Lower than 12th grade	Married	2.0	151.0	1.72	2	4.778877872487515	26.4	Over weight	234.79031977181367	42.680583589429695	787.0811855986935	94.0	8.893572718629306	37.0	4.895833333333334	4.7	4	10.6033	4748.069380385413	Never	No	No	2.0	12.4	336.0	1360.5	1425.615
2017-2020	117953.0	107.65797284621458	41.0	2	Female	3.0	College grade	Married	1.0	157.0	3.66	3	6.4994593152356535	44.4	Obesity	366.2695303339722	59.67694679107084	1008.0661397930496	102.0	8.249313746260636	38.0	3.2748538011695905	5.6	2	7.0744000000000025	75092.04317653913	Never	No	No	1.0	13.8	930.0	5110.5	4348.6050000000005
2017-2020	117777.0	115.1149377766455	41.0	2	Female	2.0	Lower than 12th grade	Other	3.0	156.0	1.18	1	3.572386976061491	19.6	Normal	155.2549853431055	24.660553765181746	594.0879541190261	95.0	7.9211727215870145	47.0	2.560386473429952	5.3	4	11.4877	13796.42866986511	Never	No	No	1.0	13.2	939.5161718547938	3470.4071716728968	2846.164500348851
2017-2020	121950.0	113.36632135685504	41.0	2	Female	2.0	College grade	Married	3.0	156.0	5.0	3	4.542479045757138	30.0	Obesity	230.0357978300089	39.3450058643404	717.7116892296277	91.0	7.667859927666964	37.0	3.2515337423312887	5.3	3	9.8137	15589.922365424334	Never	No	No	2.0	14.8	798.5	2815.0	2692.915
2017-2020	117877.0	102.51128502382936	41.0	2	Female	4.0	College grade	Married	2.0	153.0	5.0	3	4.134117163178223	27.8	Over weight	214.0178215030903	38.61364605709306	698.2523888608018	90.0	7.698482787880946	39.0	3.5658914728682167	4.6	4	10.4604	14215.600900368514	Never	No	No	2.0	24.0	460.5	2886.5	2512.46
2017-2020	112235.0	101.52427353570349	40.0	2	Female	4.0	College grade	Other	1.0	158.0	1.69	2	6.7577621599784745	47.1	Obesity	387.484205938244	68.53488038589322	1078.5388407325645	110.0	8.226840890408578	34.0	4.645669291338583	5.9	1	6.108100000000001	8014.988681464584	Never	No	No	2.0	16.5	794.5	3700.0	2520.68
2017-2020	109975.0	79.15781258014536	39.0	1	Female	4.0	College grade	Married	1.0	159.0	5.0	3	4.582783772920586	27.4	Over weight	225.96665009236804	40.90225625541692	736.4533523083381	106.0	8.246958032568177	40.0	5.2631578947368425	6.0	3	9.815	18693.600511073368	Never	No	No	2.0	14.0	754.0	3398.0	2424.995
2017-2020	114889.0	116.09988547413572	39.0	1	Female	2.0	College grade	Other	1.0	169.0	2.65	2	5.626293496357778	33.3	Obesity	303.24943604370907	56.363483075556246	921.5868747034042	121.0	9.106589670982254	42.0	7.159090909090909	6.3	2	8.578700000000001	46260.884781670575	Never	No	No	2.0	13.1	506.0	2246.0	3007.67
2017-2020	115253.0	90.59663468220572	39.0	1	Female	4.0	High school grade	Never married	1.0	163.0	4.12	3	7.769297408278071	49.3	Obesity	428.0574861537648	71.89388998263696	1270.2801262534647	118.0	8.68270762989381	40.0	4.142857142857143	5.8	1	4.795200000000001	20819.445632007795	Never	No	No	2.0	15.1	1636.310533910534	3420.539682539683	3275.8823001443
2017-2020	113696.0	109.94877345234129	39.0	1	Male	3.0	College grade	Married	2.0	158.0	1.61	2	3.460503886542783	21.8	Normal	167.85656448125428	30.984656440977115	602.1276762584444	96.0	7.699842407396986	45.0	4.262295081967213	5.2	4	11.2548	16163.521501960446	Never	No	No	2.0	13.2	936.0	4757.0	2927.7200000000003
2017-2020	112055.0	100.5676585064542	39.0	1	Female	3.0	College grade	Married	1.0	157.0	3.06	2	4.665407842230238	24.1	Over weight	203.039091783144	32.23285654791477	724.537837898356	97.0	8.424858580213442	43.0	2.752808988764045	4.9	4	10.718100000000003	41510.55043471065	Never	No	No	2.0	13.4	790.5	2316.0	2172.895
2017-2020	120984.0	91.90803861162824	39.0	1	Female	3.0	College grade	Married	1.0	163.0	4.06	3	5.886015339888395	33.2	Obesity	313.1518023301006	58.45942998065724	984.7303663633284	110.0	9.432283202713874	39.0	7.349397590361446	6.1	2	8.4009	64507.68345526238	Never	No	No	2.0	14.1	1242.5	2629.0	2854.21
2017-2020	116264.0	100.5676585064542	39.0	1	Female	3.0	College grade	Never married	2.0	149.0	5.0	3	6.708916118707827	43.4	Obesity	389.7722408119396	62.3631420805029	1068.730337710157	100.0	8.980927207648378	35.0	3.4838709677419355	5.4	2	7.472600000000002	55629.87219521881	Never	No	No	2.0	13.1	1033.5	3199.5	1953.885
2017-2020	122350.0	115.21494444901332	39.0	1	Female	5.0	College grade	Married	1.0	161.0	3.67	3	3.6204271620973	19.7	Normal	159.11959177920752	26.431289820739224	562.9764237061303	92.0	8.077136638538454	42.0	3.25	5.2	4	12.019800000000002	9990.570547671972	Never	No	No	2.0	12.6	649.5	3769.5	5013.855
2017-2020	109685.0	114.06352221847904	38.0	1	Male	5.0	College grade	Married	1.0	164.0	3.86	3	4.334433099024686	23.0	Normal	191.35349989756392	34.66713077517147	722.9834409173177	114.0	8.319717386850606	43.0	5.000000000000001	5.7	4	10.1963	11711.271069996998	Never	No	No	1.0	12.7	1433.5	4924.0	2298.17
2017-2020	124517.0	113.14504972452636	39.0	1	Female	2.0	Lower than 12th grade	Married	2.0	153.0	0.51	1	6.815628306155193	31.7	Obesity	302.010857853151	51.70008056265182	1058.4670759459011	95.0	9.527156399153029	35.0	5.000000000000001	5.7	2	8.018300000000002	16922.36279944216	Never	No	No	2.0	13.7	544.0	2605.0	2036.34
2017-2020	112102.0	113.2651956490306	38.0	1	Male	1.0	College grade	Married	2.0	155.0	2.63	2	4.380788207516465	28.8	Obesity	238.0284939686904	40.41645812799294	809.1315819282912	105.0	8.264878262801748	45.0	3.931034482758621	5.7	3	9.2063	14529.223835681736	Never	No	No	1.0	13.1	709.5	4450.0	4034.35
2017-2020	112960.0	122.45450967003045	38.0	1	Female	1.0	College grade	Married	1.0	168.0	1.55	2	5.259713123165453	29.3	Obesity	250.8154035496869	43.49555623980144	808.9438783428467	87.0	8.560252680876685	36.0	4.789915966386555	5.7	3	9.512300000000002	15814.43770797615	Never	No	No	2.0	17.6	791.5	2897.0	2159.7
2017-2020	115365.0	89.87636630517463	38.0	1	Female	3.0	College grade	Married	1.0	150.0	5.0	3	3.673194632308292	23.2	Normal	176.33513633625543	30.66558465369242	614.8927814484081	93.0	7.600652428286873	42.0	2.848101265822785	4.5	4	11.3975	20564.29182961249	Never	No	No	2.0	12.1	279.5	1514.5	1676.79
2017-2020	117139.0	94.25427563239276	38.0	1	Male	4.0	College grade	Married	2.0	156.0	2.49	2	3.975270733704493	26.1	Over weight	207.6274385321564	35.66873994773175	697.6600137651384	100.0	7.955074273262696	42.0	3.6666666666666665	5.5	4	10.2345	4006.820781393185	Never	No	No	1.0	13.0	1101.5	3580.5	1955.99
2017-2020	121534.0	58.25274829232939	38.0	1	Female	4.0	College grade	Other	1.0	172.0	0.62	1	3.018723192954369	26.5	Over weight	164.1517428642738	32.407196369881106	512.2773258443564	98.0	6.194405391104672	38.0	2.6732673267326734	5.4	4	10.7396	20424.700982180097	Never	No	No	1.0	14.0	1644.5	3799.0	3160.835
2017-2020	110043.0	73.23765370939621	37.0	1	Male	4.0	College grade	Other	1.0	152.0	3.6	3	4.1645754391260175	28.9	Obesity	218.3883209106204	42.00992986580568	749.6235790426831	89.0	7.556689304865757	39.0	5.566037735849057	5.9	3	8.979100000000003	4054.764065713978	Never	No	No	2.0	14.7	462.0	2432.5	2730.475
2017-2020	114944.0	98.23277808057402	37.0	1	Male	3.0	High school grade	Married	2.0	161.0	2.46	2	5.706109317668694	36.2	Obesity	309.7526241472964	56.58752560685591	991.721799410819	103.0	8.55670232451095	44.0	5.841584158415841	5.9	2	7.4761	6619.435781415398	Never	No	No	2.0	13.1	1411.810533910534	5842.039682539683	4139.477300144301
2017-2020	112706.0	120.47221328789172	37.0	1	Female	3.0	College grade	Married	2.0	158.0	1.61	2	4.249378446645443	21.8	Normal	177.7618367491302	31.35717051115437	663.7529133660182	94.0	8.154212694914229	44.0	4.435483870967742	5.5	4	10.8015	16653.497476081786	Never	No	No	2.0	13.8	598.5	3273.0	1828.005
2017-2020	119386.0	114.56120493297766	37.0	1	Female	4.0	College grade	Never married	2.0	154.0	2.07	2	6.271186814142022	42.0	Obesity	327.017730386889	54.2500869816251	970.1526001477708	83.0	7.786136437783072	38.0	3.216374269005848	5.5	2	6.913500000000003	7997.615848359829	Never	No	No	1.0	15.0	782.0	3514.0	2848.945
2017-2020	112553.0	86.75010666873534	37.0	1	Female	4.0	College grade	Married	1.0	163.0	2.79	2	4.383513532690247	30.1	Obesity	228.4846489230263	39.68515469237888	735.5535707854235	88.0	7.590852123688581	43.0	3.4838709677419355	5.4	3	9.4616	0.0	Never	No	No	2.0	13.7	1180.5	4354.0	2058.07
2017-2020	114631.0	110.36979307926666	37.0	1	Female	3.0	College grade	Married	2.0	163.0	1.63	2	4.632615163225457	26.7	Over weight	221.47781204961743	37.32860434243422	792.1771929115531	104.0	8.295049140435111	41.0	3.605442176870748	5.3	3	9.6427	30948.148771337776	Never	No	No	2.0	12.8	974.5	3721.0	2117.655
2017-2020	111575.0	97.2615619329154	37.0	1	Female	5.0	College grade	Married	1.0	169.0	4.58	3	5.669234645226511	28.7	Obesity	247.0795296528236	45.68095211271838	881.5659873327224	87.0	8.609042845046117	36.0	5.483870967741935	5.1	3	9.131900000000002	10550.01701203352	Never	No	No	2.0	13.6	455.0	1843.0	2817.215
2017-2020	116508.0	121.5327450996981	37.0	1	Female	5.0	College grade	Married	2.0	171.0	4.69	3	3.227070895049136	19.6	Normal	141.7048400517645	24.070119027750103	544.4068599947891	92.0	7.22983877815125	38.0	2.450980392156863	5.0	4	11.626	7608.539481537077	Never	No	No	2.0	13.2	470.0	2603.0	1470.3449999999998
2017-2020	117364.0	114.16463067272926	37.0	1	Female	1.0	College grade	Other	2.0	152.0	1.26	1	3.730650903149992	24.6	Over weight	179.07124335119966	31.790566727989702	596.9041445039989	100.0	7.27931883541462	39.0	2.8901734104046244	5.0	4	11.023	8869.241844462422	Never	No	No	2.0	12.1	503.0	2712.0	2817.215
2017-2020	112406.0	83.1940923215071	37.0	1	Male	3.0	High school grade	Married	2.0	169.0	2.56	2	6.57149241632189	48.3	Obesity	410.409568701956	77.98614474738214	1278.8124242162398	99.0	8.497092519709234	43.0	5.340909090909091	4.7	1	5.023300000000001	41020.94223707018	Never	No	No	2.0	13.5	2104.5	7675.0	6411.84
2017-2020	124574.0	114.16463067272926	37.0	1	Female	1.0	Lower than 12th grade	Married	2.0	151.0	0.74	1	5.823434690267149	32.6	Obesity	281.06263453973963	47.35654448676269	839.7392823365227	100.0	8.62155320674048	42.0	4.253731343283582	5.7	3	9.2513	5626.878328041071	Never	No	No	2.0	12.3	734.0	3208.5	1804.825
2017-2020	123446.0	80.14857398639259	37.0	1	Female	1.0	College grade	Married	2.0	161.0	2.46	2	5.719865832950336	36.7	Obesity	291.3802100663103	51.096867393306766	904.310788189448	92.0	7.939515260662406	38.0	4.17910447761194	5.6	2	7.821400000000002	3605.6493744585314	Never	No	No	2.0	14.7	691.5	2419.0	2288.405
2017-2020	119394.0	90.43707617747496	37.0	1	Female	5.0	College grade	Married	2.0	153.0	5.0	3	4.590610677148666	38.7	Obesity	303.4657761766025	52.21256596092796	749.6467235783772	96.0	7.841492924460013	38.0	3.5294117647058827	5.4	3	9.578600000000002	18283.7081911683	Never	No	No	1.0	14.4	462.0	1125.5	2870.85
2017-2020	119950.0	70.60250426293875	37.0	1	Male	4.0	College grade	Never married	2.0	170.0	1.62	2	3.082222469478623	19.3	Normal	147.9896966039724	24.68423022594936	532.9162649728539	91.0	7.667859927666964	50.0	2.983425414364641	5.4	4	11.927600000000002	0.0	Never	No	No	2.0	13.9	653.310533910534	2417.039682539683	2117.1773001443003
2017-2020	124009.0	100.61896398739913	37.0	1	Male	3.0	College grade	Married	1.0	158.0	3.56	3	5.657118557143999	33.5	Obesity	289.0805816765232	52.00750036171975	1070.892542867359	94.0	8.629271094821588	39.0	5.1456310679611645	5.3	2	7.068700000000002	54707.91901022961	Never	No	No	2.0	16.7	1018.0	6504.0	2615.58
2017-2020	124597.0	95.8224346972546	37.0	1	Female	5.0	College grade	Married	1.0	159.0	5.0	3	3.6493729592269912	21.8	Normal	169.6470165106696	29.15897859053484	564.1930594964929	94.0	7.781973234434385	39.0	3.290322580645161	5.1	4	11.822900000000002	21731.966650866823	Never	No	No	2.0	14.0	406.5	2153.0	1517.135
2017-2020	117637.0	56.74212256407549	36.0	1	Female	3.0	High school grade	Never married	1.0	152.0	2.24	2	5.982939377704928	39.8	Obesity	315.2482252356863	56.0091049842677	1007.52699120551	108.0	7.9208096792886	36.0	4.233576642335766	5.8	2	6.514200000000001	23848.543120443566	Never	No	No	2.0	14.8	740.810533910534	2802.539682539683	4331.6973001443
2017-2020	117529.0	105.05521183250174	36.0	1	Male	5.0	College grade	Never married	1.0	164.0	0.5	1	4.160903930455882	23.5	Normal	204.8693740650305	34.30705698149662	723.581193506278	97.0	8.717845704894916	42.0	4.104477611940299	5.5	4	10.657500000000002	10762.61452759737	Never	No	No	2.0	13.3	771.0	2677.0	3427.2
2017-2020	112714.0	118.7508483909006	36.0	1	Female	5.0	College grade	Married	2.0	165.0	4.62	3	3.772795666339949	21.0	Normal	161.13768554355588	26.03454296288335	567.0511886508943	100.0	7.673223121121708	37.0	2.350230414746544	5.1	4	11.6969	6320.981709934956	Never	No	No	2.0	13.9	422.0	4177.5	2249.27
2017-2020	113951.0	93.63894689734558	36.0	1	Female	4.0	College grade	Never married	1.0	161.0	2.2	2	5.580005599051987	43.7	Obesity	344.4571619594377	60.72284074383589	888.3368913690762	106.0	7.882314918980268	37.0	3.380281690140845	4.8	2	8.3702	7952.961942636533	Never	No	No	2.0	12.5	1115.5	3029.0	1478.0549999999998
2017-2020	117191.0	118.7508483909006	36.0	1	Female	1.0	College grade	Married	1.0	159.0	3.98	3	5.420750436971158	31.8	Obesity	267.0980627941527	49.16550394787343	797.9344643221544	88.0	8.39931015075952	40.0	4.693877551020408	4.6	3	10.073400000000005	21808.343835252548	Never	No	No	1.0	13.1	606.5	3060.0	1655.57
2017-2020	113992.0	117.05035431819245	35.0	1	Male	3.0	College grade	Married	1.0	159.0	4.14	3	7.136412916184007	43.8	Obesity	406.06826672811655	75.66497475068795	1246.0176951657277	125.0	9.270964993792616	39.0	6.470588235294118	5.5	1	6.031500000000001	48511.61490256496	Never	No	No	1.0	13.0	481.0	2103.0	2953.525
2017-2020	114633.0	121.46086750634404	35.0	1	Female	2.0	College grade	Married	1.0	153.0	3.66	3	5.027796139744185	26.9	Over weight	234.32453148498448	42.42288311399947	824.0557873040718	102.0	8.710949125835855	39.0	5.346534653465347	5.4	3	9.6686	22576.29010352935	Never	No	No	2.0	13.3	1179.0	2510.0	3083.23
2017-2020	116557.0	96.0293707070009	35.0	1	Male	2.0	College grade	Married	1.0	153.0	5.0	3	4.310316258435133	32.8	Obesity	255.49410976764284	46.98330561147324	739.2192383216253	105.0	7.789454566086673	46.0	4.032258064516129	5.0	3	9.862	25960.32341814825	Never	No	No	1.0	12.8	1002.5	2912.5	3627.89
2017-2020	124265.0	111.7512123963772	35.0	1	Female	5.0	College grade	Other	2.0	170.0	3.03	2	4.722930321496688	33.3	Obesity	270.28663030647635	44.094096592475125	729.6927346712381	100.0	8.116715624819111	41.0	2.9545454545454546	5.2	4	10.2018	4863.320873604757	Never	No	No	2.0	12.7	436.5	2054.5	2192.895
2017-2020	110319.0	117.54907040275396	34.0	1	Female	1.0	College grade	Married	2.0	155.0	2.63	2	4.7901528149666674	32.1	Obesity	252.3305113607057	45.41083749504742	797.0814284104536	91.0	7.860763593791455	38.0	4.35483870967742	5.4	3	9.0566	10328.654406799587	Never	No	No	1.0	12.4	718.5	3597.0	2164.84
2017-2020	121401.0	119.9686488204076	35.0	1	Female	1.0	High school grade	Married	2.0	161.0	1.79	2	5.118904300179329	31.8	Obesity	267.91747729976817	45.08931033178381	837.4527435093382	95.0	8.425077902508432	38.0	3.571428571428572	5.0	3	9.457	23280.89312512481	Never	No	No	1.0	12.8	736.5	2412.5	1667.56
2017-2020	117409.0	118.41074334947264	34.0	1	Female	1.0	College grade	Married	2.0	170.0	1.52	2	5.283660524262976	29.6	Obesity	242.36052113339045	43.42940966089323	832.7048986238449	109.0	8.187855443695623	41.0	4.672131147540984	5.7	3	8.8643	11517.17803623377	Never	No	No	2.0	12.6	392.5	1594.0	1103.985
2017-2020	115772.0	119.76690570680314	34.0	1	Female	1.0	High school grade	Married	2.0	166.0	2.52	2	3.9557490771493895	23.5	Normal	185.47701185456475	32.63173375599847	662.1923955148078	105.0	7.892638802321904	40.0	3.943661971830986	5.6	4	10.521400000000002	19175.603972460176	Never	No	No	1.0	14.2	704.0	2431.0	3043.705
2017-2020	114970.0	103.74409263461112	34.0	1	Female	3.0	College grade	Married	1.0	149.0	4.08	3	4.74770324093401	44.7	Obesity	353.9952217225296	60.1722761980287	783.3710347541116	110.0	7.919356190660617	39.0	2.951807228915663	4.9	3	9.55543273381295	24990.65638762989	Never	No	No	2.0	14.2	538.5	3301.0	3287.835
2017-2020	123703.0	97.75532591536044	34.0	1	Male	4.0	Lower than 12th grade	Married	1.0	168.0	0.66	1	6.023023392698645	44.2	Obesity	378.5153201079905	67.10647304163095	1106.429397238741	97.0	8.563695025067657	39.0	5.495495495495494	6.1	1	6.1689000000000025	0.0	Never	No	No	2.0	14.3	345.0	3181.0	2511.85
2017-2020	122746.0	84.7608904590512	34.0	1	Male	5.0	College grade	Married	2.0	171.0	4.69	3	4.600488576729137	28.1	Obesity	234.8719363627794	45.31697947433873	803.2453054969075	108.0	8.358431899031295	41.0	6.590909090909091	5.8	3	9.313200000000002	14014.733008536	Never	No	No	1.0	12.6	472.0	3070.0	2556.295
2017-2020	110626.0	128.8334539947841	33.0	1	Female	1.0	High school grade	Married	2.0	168.0	1.92	2	6.3517944117338665	35.7	Obesity	338.850186995514	69.88271728192203	1002.3131581716042	128.0	9.49160187662504	40.0	9.661016949152543	5.7	2	8.513300000000001	7632.360861101715	Never	No	No	2.0	12.9	812.5	4667.5	3287.2200000000003
2017-2020	110467.0	99.71150469678942	33.0	1	Female	4.0	College grade	Married	2.0	157.0	0.8	1	4.10705356939973	33.1	Obesity	245.20229507672275	41.49674574664766	679.3066603787153	97.0	7.407924322559599	38.0	2.639593908629441	5.2	3	10.0398	14700.844493782775	Never	No	No	1.0	13.9	1179.0	5055.0	2124.32
2017-2020	110391.0	120.98728853825644	33.0	1	Female	1.0	Lower than 12th grade	Married	2.0	165.0	0.85	1	4.005228865715221	26.2	Over weight	198.5808938100619	34.48505058024796	626.818317484432	87.0	7.579423427864958	41.0	3.290322580645161	5.1	4	10.9049	8304.04345365088	Never	No	No	1.0	13.8	2126.0	3719.0	4155.99
2017-2020	112630.0	118.08751604051254	33.0	1	Male	3.0	College grade	Married	1.0	155.0	2.85	2	5.513134904180415	30.4	Obesity	297.80981531672063	54.122272193873336	1010.006314445852	99.0	9.796375503839496	44.0	6.043956043956044	5.5	3	8.848500000000001	45578.82350199071	Never	No	No	2.0	13.0	1725.5	4091.5	2175.245
2017-2020	112438.0	115.0649984509446	33.0	1	Female	3.0	College grade	Other	2.0	150.0	0.98	1	6.437953269817385	37.2	Obesity	317.3787801174809	50.77691226505612	981.1440783201696	89.0	8.53168763756669	37.0	3.253012048192772	5.4	2	7.832600000000001	12554.522732871024	Never	No	No	2.0	13.7	432.0	2482.5	1330.345
2017-2020	116164.0	111.29248053741262	33.0	1	Female	5.0	High school grade	Never married	1.0	162.0	2.2	2	5.567657544334759	32.5	Obesity	285.7356453014173	48.35163161719449	933.6961701849392	107.0	8.79186600927438	37.0	4.108527131782946	5.3	2	8.6797	78011.1439736902	Never	No	No	2.0	13.5	825.0	4537.0	1970.695
2017-2020	114099.0	118.28242141553028	33.0	1	Female	3.0	College grade	Other	2.0	164.0	0.6	1	4.786983092458105	22.4	Normal	177.66882608057654	31.61554121448175	784.5865288538835	96.0	7.931644021454311	42.0	3.953488372093023	5.1	3	9.44523273381295	15477.10536855704	Never	No	No	2.0	13.2	644.5	1805.0	2555.9
2017-2020	116475.0	122.6954202241951	33.0	1	Male	5.0	College grade	Married	3.0	156.0	4.66	3	3.967882175467676	22.3	Normal	187.8645613451846	31.435400973200355	684.0628870506273	93.0	8.424419791263883	44.0	3.591549295774648	5.1	4	11.0399	9018.249977864574	Never	No	No	2.0	12.7	435.5	4079.5	2715.96
2017-2020	117752.0	123.50681422712124	33.0	1	Female	3.0	College grade	Married	1.0	151.0	4.85	3	3.559394137125284	23.9	Normal	166.93472005082654	29.8176432477256	574.8421531457333	90.0	6.984716320118266	44.0	2.7717391304347823	5.1	4	10.9409	45768.88714952868	Never	No	No	2.0	12.6	898.5	1969.5	2838.645
2017-2020	110718.0	93.50581205728233	32.0	1	Male	4.0	College grade	Married	2.0	170.0	2.11	2	5.936604034614506	45.0	Obesity	373.119592944776	65.60547566417297	1099.4590672106065	95.0	8.29154650988391	46.0	4.918032786885246	6.0	1	5.918000000000002	4833.4517231700265	Never	No	No	1.0	12.9	850.310533910534	3254.539682539683	1983.4973001443
2017-2020	112849.0	119.89280545770642	32.0	1	Female	4.0	College grade	Married	1.0	166.0	0.99	1	4.020442247562606	24.5	Over weight	184.3451382506709	32.51465211682821	673.4240764667367	95.0	7.524291357170242	45.0	3.612903225806451	5.6	3	10.017400000000002	23250.39548903974	Never	No	No	1.0	14.3	1944.0	5650.5	2865.895
2017-2020	124701.0	119.84037399022378	33.0	1	Male	1.0	Lower than 12th grade	Married	1.0	169.0	0.41	1	4.626579745615661	24.9	Over weight	218.15674721297933	39.10355611147001	749.9685767642986	115.0	8.761315149115639	46.0	5.09433962264151	5.4	4	10.478600000000002	25302.58965169413	Never	No	No	1.0	13.1	1116.5	3490.5	3488.155
2017-2020	110784.0	103.42862205919808	32.0	1	Female	4.0	College grade	Married	1.0	152.0	0.88	1	3.676585991128524	25.3	Over weight	191.75941272498343	31.985398551437125	591.1950273734667	87.0	7.579423427864958	39.0	2.9347826086956523	5.4	4	11.1626	7930.276096816234	Never	No	No	1.0	13.2	702.5	2441.0	2415.08
2017-2020	112329.0	90.7258736311395	32.0	1	Female	4.0	High school grade	Other	1.0	172.0	1.48	2	3.699442176425	23.0	Normal	179.6753888813065	28.41671794903332	629.645058427535	95.0	7.8119734296220225	39.0	2.4545454545454546	5.4	4	10.9286	16386.89398650142	Never	No	No	2.0	13.2	871.0	2755.0	2807.84
2017-2020	113413.0	118.59615080980583	32.0	1	Female	4.0	High school grade	Married	1.0	172.0	1.74	2	4.351109956743795	31.4	Obesity	226.0699000547028	42.301603947239606	700.528703035751	103.0	7.199678345691172	42.0	3.537414965986395	5.2	3	9.535800000000002	21119.91715288837	Never	No	No	2.0	12.8	405.5	2122.5	1029.47
2017-2020	111650.0	103.42862205919808	32.0	1	Female	5.0	College grade	Married	1.0	161.0	5.0	3	3.697174489854565	20.2	Normal	160.2844056320926	26.678682267320568	542.7452151106502	98.0	7.934871565945177	44.0	2.982456140350877	5.1	4	12.1919	9076.6194664392	Never	No	No	2.0	14.1	536.0	2940.5	2376.745
2017-2020	120553.0	100.3335728484498	32.0	1	Female	5.0	College grade	Never married	1.0	163.0	1.12	1	5.475535602521855	28.0	Obesity	266.2405590817616	49.72566619783159	884.2989998072796	98.0	9.5085913957772	42.0	6.506024096385543	5.4	3	9.812600000000002	4630.080356860024	Never	No	No	1.0	14.0	875.5	2999.5	2560.185
2017-2020	121215.0	122.72411439869488	32.0	1	Female	1.0	Lower than 12th grade	Married	1.0	154.0	1.14	1	4.280542448069159	24.0	Over weight	186.45494506892	30.23222546413546	654.9229945545814	91.0	7.768956044538332	41.0	2.5888324873096447	5.1	4	10.7609	10739.2408494969	Never	No	No	1.0	12.3	773.5	3677.5	1328.67
2017-2020	119897.0	116.37403734517422	32.0	1	Male	4.0	College grade	Married	1.0	166.0	0.99	1	4.985445051259284	27.9	Over weight	252.59785507786955	45.35610336435792	915.3277114112046	95.0	9.053686561930808	40.0	4.795918367346939	4.7	3	9.469300000000002	29069.81933127162	Never	No	No	1.0	12.7	816.0	2630.5	1899.53
2017-2020	124792.0	118.82422624322052	32.0	1	Male	2.0	College grade	Never married	1.0	156.0	0.0	1	3.4650593039069024	21.8	Normal	169.23386453660368	31.125629380589245	584.5555045690944	98.0	7.763021309018518	43.0	4.1803278688524586	5.1	4	11.570900000000002	13459.88302015032	Never	No	No	1.0	13.4	1318.5	4645.0	2801.3500000000004
2017-2020	113250.0	100.76922402689996	31.0	1	Male	3.0	College grade	Never married	1.0	172.0	4.56	3	4.224149460333009	29.4	Obesity	221.09489596035405	41.45229782297109	763.3038074821746	90.0	7.520234556474628	41.0	4.11764705882353	4.9	3	9.3231	77266.89168149524	Never	No	No	1.0	13.2	988.0	3412.5	2973.42
2017-2020	120819.0	124.52037187299476	31.0	1	Female	3.0	College grade	Never married	2.0	161.0	0.41	1	3.4920264936167498	21.6	Normal	164.63368425745782	27.808093742842345	571.6447370050619	95.0	7.621929826734158	43.0	3.03370786516854	5.4	4	11.4326	29586.15256168232	Never	No	No	1.0	14.3	1375.0	3224.5	7312.375
2017-2020	120749.0	124.74261476301707	31.0	1	Male	5.0	High school grade	Never married	2.0	163.0	2.03	2	6.754695462320005	36.1	Obesity	322.3167397485127	57.083435676580784	1162.483089065273	107.0	8.92844154428013	42.0	5.0	5.3	2	6.519700000000003	43668.63539668702	Never	No	No	2.0	13.5	712.0	3430.0	2680.15
2017-2020	122468.0	124.23111055113964	31.0	1	Male	1.0	Lower than 12th grade	Married	1.0	168.0	0.89	1	5.481660100755082	29.4	Obesity	269.0897110187027	50.7406169260681	906.1184146548152	118.0	9.152711259139547	41.0	6.746987951807228	5.6	3	9.162400000000002	10168.958897681798	Never	No	No	1.0	13.6	1201.310533910534	5761.539682539683	3015.4223001443
2017-2020	123995.0	71.98592642856055	31.0	1	Male	1.0	College grade	Married	1.0	159.0	5.0	3	4.639911242121881	30.1	Obesity	256.3404128638095	43.7413490604532	874.6232691399747	103.0	8.516292786173073	39.0	3.939393939393939	5.2	3	9.0498	21933.39403828537	Never	No	No	1.0	12.9	362.0	2428.5	2136.315
2017-2020	113415.0	109.76977174070818	30.0	1	Female	2.0	College grade	Married	2.0	156.0	4.14	3	4.521804292524702	28.1	Obesity	220.3459511773264	38.40294403892817	766.8980080121893	96.0	7.841492924460013	37.0	3.586206896551724	5.2	3	9.490800000000002	7206.101590921046	Never	No	No	2.0	13.2	699.5	4493.0	2092.63
2017-2020	116834.0	113.28426460224551	30.0	1	Male	4.0	College grade	Never married	2.0	154.0	4.07	3	5.344452450844793	34.2	Obesity	293.04446074224523	48.987470297319376	945.9680837995284	87.0	8.56855148369138	48.0	3.357664233576642	4.6	2	8.6874	12437.03129442433	Never	No	No	1.0	16.9	538.0	2428.5	1519.435
2017-2020	121077.0	120.31146361944003	30.0	1	Male	2.0	Lower than 12th grade	Married	2.0	164.0	1.19	1	5.28888614356336	30.1	Obesity	256.3193164924828	51.10407356546945	928.1995181953696	104.0	8.515591910049263	43.0	6.933333333333334	5.2	2	8.482800000000001	11533.399928592216	Never	No	No	2.0	12.4	1084.0	4037.5	7045.525000000001
2017-2020	120198.0	117.00393416493604	29.0	1	Male	1.0	College grade	Never married	2.0	166.0	0.15	1	6.215746565290417	38.7	Obesity	331.89957978320257	61.03095244048974	1126.9148522871528	104.0	8.576216531865699	39.0	5.816326530612245	5.7	1	6.1913	9071.866749808863	Never	No	No	2.0	14.5	1138.310533910534	4426.039682539683	2527.0873001443
2017-2020	110248.0	122.60802328070044	29.0	1	Female	5.0	College grade	Married	2.0	152.0	1.34	2	4.630345506094072	23.1	Normal	197.13656212594947	31.20608309467812	745.0225919305362	90.0	8.53405030848266	36.0	3.1213872832369947	5.4	4	10.3256	6692.112712630079	Never	No	No	1.0	13.0	895.0	2652.5	2775.96
2017-2020	110610.0	130.1237268571808	29.0	1	Female	2.0	Lower than 12th grade	Married	1.0	172.0	1.37	2	6.770600534794672	42.0	Obesity	365.5054308019796	60.25092552063984	991.21591829394	102.0	8.70251025718999	36.0	3.862068965517241	5.6	2	7.821400000000002	19906.652580960483	Never	No	No	2.0	14.3	654.5	2453.0	2303.715
2017-2020	124089.0	121.39341747138396	30.0	1	Female	4.0	College grade	Married	1.0	149.0	1.67	2	2.9852886959473124	19.1	Normal	135.6577376952958	24.97952020124321	511.3799536157747	90.0	7.102499355774649	45.0	3.594771241830065	5.5	4	11.6475	5454.1259339301805	Never	No	No	2.0	19.2	847.310533910534	3157.539682539683	2393.2423001443003
2017-2020	111122.0	111.11733304391328	29.0	1	Male	2.0	College grade	Married	2.0	156.0	4.14	3	5.094349301549834	31.5	Obesity	267.29962951623327	48.47481382782204	885.9073435395161	95.0	8.485702524324866	39.0	5.1456310679611645	5.3	3	8.8417	6986.068921571046	Never	No	No	2.0	13.1	776.0	3585.5	2510.77
2017-2020	123680.0	119.65879524682038	30.0	1	Female	3.0	College grade	Never married	2.0	169.0	5.0	3	3.6190649899703526	19.6	Normal	152.9072698777131	25.830369854916228	636.5935317357851	104.0	7.801391320291485	45.0	2.77456647398844	4.8	4	11.169200000000002	49961.62858742466	Never	No	No	1.0	13.0	500.5	2806.5	2450.955
2017-2020	116031.0	104.48408302028211	29.0	1	Male	2.0	College grade	Married	3.0	156.0	2.65	2	4.566600115059065	28.4	Obesity	234.7955504158577	39.91110940138503	793.6750999972655	95.0	8.267448958304849	52.0	4.0	5.6	3	9.4324	11673.32661290152	Never	No	No	2.0	13.3	776.5	4077.5	3216.3900000000003
2017-2020	118315.0	118.56571490163182	29.0	1	Male	3.0	College grade	Other	1.0	158.0	5.0	3	3.804392353020392	20.6	Normal	172.91423648647793	31.939289426006507	658.9207555431319	104.0	8.393894975071744	41.0	5.148514851485149	5.2	4	11.227800000000002	55413.55129330713	Never	No	No	2.0	13.3	633.5	3873.5	2089.66
2017-2020	116302.0	105.75183258999832	29.0	1	Male	3.0	College grade	Never married	1.0	167.0	0.58	1	4.338798027201253	23.9	Normal	198.28448159950528	36.241645286009465	764.9300921955811	99.0	8.296421824247084	41.0	4.622641509433962	4.9	4	10.1601	9378.560696883387	Never	No	No	2.0	12.7	1240.5	2324.0	789.775
2017-2020	110752.0	91.76763005409724	28.0	1	Male	3.0	College grade	Married	2.0	161.0	0.99	1	4.882630436507977	31.6	Obesity	262.6712268584613	45.93737878543227	852.019011170642	97.0	8.31238059678675	44.0	4.112903225806451	5.1	3	9.1229	51779.884953667	Never	No	No	1.0	13.5	1495.5	6219.5	2488.135
2017-2020	114294.0	98.41574434648282	28.0	1	Female	3.0	High school grade	Married	1.0	165.0	1.42	2	5.505700313316894	36.5	Obesity	304.17314087787736	57.17737172782572	887.5188905066833	146.0	8.333510708982942	41.0	5.779816513761467	6.3	2	8.101700000000001	55203.749280134	Never	No	No	1.0	14.8	743.5	2013.5	3814.915
2017-2020	111400.0	127.40778264576836	28.0	1	Female	4.0	College grade	Married	1.0	168.0	5.0	3	5.342673961416691	39.3	Obesity	312.38542127417486	55.79658973804615	878.335599256904	96.0	7.94873845481361	41.0	4.566929133858268	5.8	2	8.0172	16335.83770403468	Never	No	No	1.0	14.2	424.5	2201.0	1086.165
2017-2020	112983.0	93.011187512404	28.0	1	Female	3.0	College grade	Married	1.0	161.0	2.11	2	6.759166605166717	34.5	Obesity	337.26006924540536	58.45022835584715	1064.568740313758	110.0	9.775654181026242	42.0	5.283018867924528	5.6	2	8.271400000000002	44189.578788655446	Never	No	No	2.0	14.3	509.0	3499.0	3645.93
2017-2020	115094.0	121.5834952008017	28.0	1	Female	4.0	College grade	Married	3.0	156.0	4.61	3	4.458531876352687	27.5	Over weight	234.89112580832807	41.89178012180408	709.7982747153477	94.0	8.541495483939203	39.0	4.954128440366972	5.4	4	10.703600000000002	15771.339775556184	Never	No	No	2.0	13.0	794.310533910534	4332.539682539683	2023.8723001443
2017-2020	113807.0	123.84206914950212	28.0	1	Female	2.0	Lower than 12th grade	Married	1.0	162.0	0.73	1	5.625079280735869	31.8	Obesity	257.7391760940024	44.62430903529325	932.0756368179332	86.0	8.105005537547246	39.0	4.015151515151515	5.3	2	7.8877000000000015	16836.187536372334	Never	No	No	2.0	14.6	964.5	1745.0	3655.16
2017-2020	114360.0	116.72376744418092	28.0	1	Female	3.0	High school grade	Never married	2.0	149.0	5.0	3	3.7296750397618927	21.3	Normal	159.5898604355172	28.672279809155764	590.4075587943078	97.0	7.492481710587662	44.0	3.4693877551020407	5.1	4	11.255900000000002	97815.81018356362	Never	No	No	1.0	12.3	831.5	2119.5	1373.615
2017-2020	117725.0	122.91281156632984	28.0	1	Female	4.0	College grade	Never married	1.0	168.0	5.0	3	3.5314437760765065	25.2	Over weight	187.32839681218744	34.514064486942786	580.5693567869777	94.0	7.433666540166168	41.0	3.731343283582089	5.0	4	11.374	16335.83770403468	Never	No	No	2.0	14.0	928.810533910534	3972.539682539683	1951.6273001443
2017-2020	121153.0	117.7338842472691	28.0	1	Male	3.0	College grade	Married	2.0	167.0	2.09	2	6.192443020650301	35.3	Obesity	350.1412773016275	69.08894768278266	1105.9703234881435	111.0	9.919016354153754	40.0	7.910447761194029	5.3	2	8.2027	11365.445395409271	Never	No	No	2.0	12.8	797.0	4348.5	3185.3
2017-2020	124769.0	120.7370733351292	28.0	1	Female	5.0	College grade	Married	1.0	166.0	3.69	3	4.276167763898201	24.5	Over weight	195.5984592229269	34.63029377559354	636.2937632680522	115.0	7.983610580527631	41.0	3.785714285714286	5.3	4	11.064700000000002	11596.092454690292	Never	No	No	1.0	12.5	831.310533910534	3554.539682539683	2662.6023001443
2017-2020	110030.0	122.34201569813013	27.0	1	Female	4.0	High school grade	Never married	2.0	149.0	1.09	1	3.3742106690677374	21.3	Normal	159.1157740946693	27.39777736185773	579.6893929458373	90.0	7.470224135899966	41.0	2.982456140350877	5.1	4	11.363900000000005	33742.504046521695	Never	No	No	2.0	12.3	812.5	1690.0	1749.275
2017-2020	112884.0	124.61468016653464	27.0	1	Female	4.0	College grade	Married	1.0	166.0	2.6	2	5.954221545912563	40.8	Obesity	327.26725214987505	57.33209218881271	986.6145101577116	87.0	8.021256180143997	38.0	4.186046511627907	5.4	2	7.1126000000000005	22959.42675773472	Never	No	No	2.0	14.8	618.0	2508.0	1756.14
2017-2020	114466.0	100.48070582554712	27.0	1	Female	2.0	College grade	Never married	2.0	153.0	4.08	3	5.585007467656856	33.6	Obesity	272.54062091043426	46.54298661578566	936.0472515792892	98.0	8.111328003286733	37.0	3.655172413793104	5.3	2	7.8517	45877.28238800576	Never	No	No	2.0	14.0	1103.5	3853.5	2285.5
2017-2020	116844.0	124.14261972296302	27.0	1	Female	5.0	College grade	Never married	1.0	171.0	0.56	1	3.5816564210205493	21.6	Normal	158.89564533349616	26.751092215259664	559.8128986055119	87.0	7.356279876550748	40.0	2.731958762886598	5.3	4	11.3887	2450.9723541677627	Never	No	No	2.0	13.5	474.5	3042.0	1816.56
2017-2020	110543.0	124.14261972296302	27.0	1	Female	5.0	College grade	Never married	2.0	164.0	5.0	3	3.598597126833226	20.6	Normal	160.12737781794024	27.0690156166313	548.7860618420669	99.0	7.773173680482536	44.0	3.04093567251462	5.2	4	11.938800000000002	12016.108999050435	Never	No	No	1.0	13.0	778.810533910534	2861.039682539683	4212.2523001443005
2017-2020	123287.0	116.92483290856812	27.0	1	Male	3.0	College grade	Married	1.0	165.0	1.42	2	5.442511210261371	37.6	Obesity	312.6468954742583	58.09541362639794	972.0325021526808	95.0	8.315077007294104	42.0	5.408163265306122	5.3	2	7.7167	28566.085032317333	Never	No	No	1.0	13.9	1242.5	3523.5	2592.285
2017-2020	123959.0	121.49031327744936	27.0	1	Female	1.0	College grade	Married	1.0	168.0	0.89	1	5.732423101373081	32.3	Obesity	274.6499448252866	48.27679190599128	918.3341808399676	85.0	8.503094267036737	40.0	4.6491228070175445	5.3	2	8.517700000000001	10639.865360169386	Never	No	No	1.0	13.2	628.810533910534	2049.539682539683	1666.2273001443002
2017-2020	124498.0	128.20263900761557	27.0	1	Female	4.0	Lower than 12th grade	Never married	1.0	163.0	0.0	1	5.5277373815460935	32.7	Obesity	251.40499960823988	43.39096851245464	873.3825062842827	97.0	7.688226287713757	36.0	3.25	5.2	2	8.068800000000003	16763.478615401873	Never	No	No	2.0	15.3	935.5	2984.0	1044.26
2017-2020	124723.0	123.02143635674535	27.0	1	Male	2.0	Lower than 12th grade	Married	2.0	160.0	0.56	1	3.983231391890102	22.4	Normal	180.7602788742501	30.46249763861499	622.977389691612	94.0	8.069655306886165	44.0	3.3986928104575163	5.2	4	11.3448	12330.630639424182	Never	No	No	1.0	12.7	935.0	4085.0	1760.535
2017-2020	110713.0	116.24462355234466	26.0	1	Female	5.0	College grade	Married	1.0	169.0	4.78	3	4.153174347844522	22.3	Normal	185.2315759138657	29.88751538815424	665.3385305246924	89.0	8.306348695689044	42.0	3.0357142857142856	5.1	4	11.1389	14307.045663112309	Never	No	No	2.0	12.8	702.5	2418.5	2409.905
2017-2020	117463.0	121.20697230142387	26.0	1	Male	4.0	College grade	Married	1.0	156.0	2.78	2	5.737333079828507	37.9	Obesity	323.4218688745448	58.49810240341816	1013.7867552056972	95.0	8.533558545502501	41.0	5.436893203883495	5.6	2	7.380400000000002	10788.48460261416	Never	No	No	1.0	13.0	663.0	2570.5	3432.075
2017-2020	112088.0	116.24462355234466	26.0	1	Female	4.0	College grade	Never married	1.0	172.0	5.0	3	4.106498616298803	32.7	Obesity	230.09643253198087	41.32707337537605	660.7356273624774	91.0	7.036588150825105	40.0	2.9545454545454546	5.2	3	9.8418	23187.60420420424	Never	No	No	2.0	13.8	376.5	2792.5	2031.035
2017-2020	112882.0	123.10526836197435	26.0	1	Female	3.0	College grade	Married	2.0	158.0	0.61	1	3.896264912915364	20.7	Normal	165.17585934904352	30.174956478545504	615.220229749336	99.0	7.979510113480364	44.0	4.482758620689656	5.2	4	11.3538	27827.99075533756	Never	No	No	1.0	13.0	963.5	3098.0	1876.7
2017-2020	111536.0	106.4518365242994	26.0	1	Male	5.0	College grade	Never married	2.0	162.0	5.0	3	3.883708667009048	23.2	Normal	183.8510695260493	31.43821729447284	665.6676655253509	97.0	7.924615065777988	43.0	3.2679738562091503	5.0	4	10.843000000000002	23937.525563311126	Never	No	No	2.0	12.5	764.0	3317.5	3874.38
2017-2020	110722.0	122.3800497702755	25.0	1	Male	1.0	High school grade	Never married	2.0	162.0	0.4	1	7.725162418194422	47.6	Obesity	439.3548067653644	76.9252199929629	1174.9972038073715	100.0	9.230142999272362	35.0	5.943396226415094	6.3	1	6.229700000000002	43397.05365847193	Never	No	No	1.0	18.3	1417.5	3089.5	2008.87
2017-2020	120368.0	123.66872317308405	25.0	1	Male	5.0	High school grade	Married	2.0	160.0	2.4	2	4.716936247882193	26.9	Over weight	238.73393940000864	42.43310726845581	786.3132725219615	110.0	8.874867635688053	41.0	5.566037735849057	5.9	3	9.9331	14985.829417498016	Never	No	No	2.0	15.2	283.5	2231.5	1448.145
2017-2020	123475.0	131.94315806883742	26.0	1	Female	4.0	College grade	Never married	1.0	160.0	2.33	2	5.68069785958779	44.2	Obesity	349.6481050617363	69.59391610357403	975.3758224912236	94.0	7.910590612256477	35.0	6.823529411764706	5.8	2	6.8652000000000015	12422.841292761785	Never	No	No	2.0	13.8	745.5	3741.0	2163.8450000000003
2017-2020	119429.0	102.6073059362341	26.0	1	Female	4.0	High school grade	Never married	2.0	157.0	1.82	2	5.576821598625315	38.3	Obesity	311.40381718055033	58.17727423524875	937.4637107289152	86.0	8.130647968160584	39.0	5.714285714285714	5.6	2	7.695400000000003	31022.234658571582	Never	No	No	1.0	18.8	1758.5	3646.5	3012.395
2017-2020	109860.0	126.17439248976036	25.0	1	Female	4.0	College grade	Never married	1.0	166.0	4.65	3	3.412828947295329	24.0	Over weight	176.5736945401698	35.93881823251211	562.0929276195407	95.0	7.357237272507076	44.0	5.520833333333333	5.3	4	11.3617	0.0	Never	No	No	2.0	13.5	736.0	2267.0	2853.505
2017-2020	118816.0	75.60163522936645	26.0	1	Male	4.0	High school grade	Never married	1.0	162.0	1.76	2	4.387553600315356	25.2	Over weight	235.7646120815716	41.25793542291003	813.0136821384356	90.0	9.35573857466554	45.0	4.90566037735849	5.2	4	10.4718	17422.081724975953	Never	No	No	2.0	14.5	1057.0	3528.0	1902.235
2017-2020	123856.0	111.79636391543298	26.0	1	Male	5.0	College grade	Never married	2.0	153.0	4.93	3	4.244466037734017	27.3	Over weight	234.4072471678544	42.26070803166964	785.6506635845667	94.0	8.586346050104554	44.0	5.048543689320389	5.2	3	10.057800000000002	25868.40949609265	Never	No	No	1.0	12.8	764.5	3641.0	2143.895
2017-2020	121488.0	98.22570719380788	26.0	1	Female	4.0	College grade	Never married	1.0	161.0	1.22	1	4.916207231942088	32.0	Obesity	249.3617710004775	45.33825584803171	783.1518120483746	95.0	7.7925553437649215	40.0	4.032258064516129	5.0	3	9.358	7394.336803864256	Never	No	No	1.0	17.8	178.5	2519.0	1496.92
2017-2020	111533.0	109.71662630275152	25.0	1	Female	3.0	High school grade	Married	1.0	172.0	1.91	2	5.260814863145286	35.3	Obesity	289.3244882166864	49.81494875029654	869.6126968779158	93.0	8.196161139282902	40.0	4.029850746268656	5.4	2	8.633600000000001	100160.4906497627	Never	No	No	1.0	15.0	511.5	2405.0	2370.04
2017-2020	115280.0	125.0180178880742	25.0	1	Male	5.0	College grade	Never married	1.0	154.0	5.0	3	3.732515830970001	22.6	Normal	171.65575250209977	30.705321400979223	652.4437672535562	102.0	7.595387278853972	46.0	3.673469387755103	5.4	4	10.4516	16499.24305456521	Never	No	No	2.0	13.5	2357.5	4955.5	3199.59
2017-2020	117178.0	130.94996860825051	25.0	1	Female	1.0	College grade	Married	1.0	168.0	0.81	1	6.595014010240547	43.7	Obesity	361.52249635952256	62.65299389953149	1079.6037934763774	88.0	8.272826003650401	36.0	4.251968503937008	5.4	2	6.4376000000000015	14403.677763812422	Never	No	No	2.0	14.0	802.5	2906.5	5147.235000000001
2017-2020	110174.0	107.11595544807749	25.0	1	Male	2.0	College grade	Married	2.0	169.0	2.32	2	3.792406013726192	26.8	Over weight	206.0198942591796	37.55647409133229	682.6330824707145	89.0	7.687309487282821	46.0	4.274193548387097	5.3	4	10.245700000000005	0.0	Never	No	No	1.0	13.3	1656.0	4483.5	3247.925
2017-2020	113763.0	128.18492687181532	25.0	1	Female	5.0	College grade	Married	2.0	152.0	3.85	3	6.611626546386698	38.7	Obesity	341.29816315246507	58.00318311924386	1088.2737295352504	92.0	8.819073983267831	38.0	4.112903225806451	5.1	2	7.241900000000001	5797.022847476062	Never	No	No	2.0	13.1	1062.5	4914.0	1436.97
2017-2020	118530.0	123.66872317308405	25.0	1	Male	5.0	College grade	Married	1.0	169.0	1.32	2	3.714366298639438	25.3	Over weight	189.66530668565755	34.15907021706538	655.9570883397248	106.0	7.496652438168283	48.0	3.333333333333333	5.1	4	10.4729	13042.987368525715	Never	No	No	1.0	12.5	847.0	3314.0	1733.89
2017-2020	112702.0	111.45126556677954	25.0	1	Female	3.0	College grade	Married	2.0	159.0	2.6	2	3.679616939443904	21.2	Normal	170.89014196220748	28.20120309615678	570.7085873077496	96.0	8.060855752934316	37.0	2.857142857142857	4.8	4	12.1412	20997.29086748636	Never	No	No	2.0	12.8	1171.810533910534	3580.039682539683	2124.0823001443005
2017-2020	123723.0	121.55229263587748	25.0	1	Male	5.0	College grade	Never married	2.0	168.0	3.75	3	5.06668558996201	24.1	Over weight	237.4226557600761	43.83394788676581	850.1898419956251	101.0	9.851562479671207	46.0	5.647058823529412	4.8	4	10.746200000000002	7328.276442131551	Never	No	No	1.0	12.3	907.0	4111.0	2664.16
2017-2020	123781.0	125.22763415611428	25.0	1	Female	4.0	High school grade	Never married	2.0	170.0	2.77	2	4.4558363761689845	28.5	Obesity	219.74084804132715	37.846649695062005	726.3013293155445	97.0	7.710205194432532	42.0	3.0	4.8	3	10.0352	16072.549483366538	Never	No	No	1.0	13.9	610.5	1218.5	1639.745
2017-2020	111124.0	130.06111179369677	24.0	1	Female	3.0	College grade	Married	1.0	158.0	3.91	3	3.248750672302637	21.0	Normal	144.78807082810312	28.53356933164056	501.9319788707575	94.0	6.894670039433482	40.0	3.636363636363636	4.8	4	11.961200000000002	35953.47668742267	Never	No	No	2.0	13.0	791.810533910534	3754.039682539683	2315.7073001443005
2017-2020	113386.0	131.7669235341623	24.0	1	Female	4.0	High school grade	Never married	1.0	172.0	1.06	1	6.1394772681152405	47.4	Obesity	409.7131685319326	68.62928493352081	985.386101532496	117.0	8.643737732741194	34.0	4.014084507042254	5.7	2	7.757300000000001	25097.372525480376	Never	No	No	2.0	16.1	361.5	2422.5	1440.045
2017-2020	113641.0	103.89156778490124	24.0	1	Female	3.0	High school grade	Never married	2.0	158.0	1.83	2	3.9011253447463416	20.3	Normal	160.30001984335374	28.26383395276712	620.669042349143	84.0	7.89655270164304	43.0	4.263565891472868	5.5	4	11.053500000000003	40769.09044425216	Never	No	No	2.0	13.6	1087.0	4990.5	1576.64
2017-2020	118938.0	105.45188281161845	24.0	1	Female	3.0	College grade	Never married	2.0	168.0	0.52	1	4.566292644550908	30.6	Obesity	256.9154305800499	44.872034766458825	785.8589641272113	103.0	8.395929103923198	41.0	4.435483870967742	5.5	3	9.703500000000002	23714.04612372048	Never	No	No	1.0	13.4	752.5	2495.5	2302.215
2017-2020	117888.0	87.47799488700393	24.0	1	Male	5.0	College grade	Never married	2.0	171.0	4.57	3	3.435568131855214	25.2	Over weight	183.2644394927652	32.355283525430366	653.7886154920473	80.0	7.272398392570047	44.0	3.2278481012658222	5.1	4	10.2569	7139.220151826129	Never	No	No	1.0	15.3	321.5	3654.0	2298.745
2017-2020	123622.0	134.94151022983988	24.0	1	Male	3.0	High school grade	Never married	2.0	168.0	0.44	1	8.04616309598442	49.5	Obesity	482.7381908777982	85.23185441787749	1490.1494053763147	137.0	9.752286684399964	40.0	6.428571428571429	6.3	1	3.9347	14361.927924578116	Never	No	No	2.0	14.0	533.0	2732.0	3581.03
2017-2020	123846.0	129.51711320691763	24.0	1	Female	4.0	High school grade	Never married	1.0	167.0	1.14	1	3.823005839740976	24.4	Over weight	179.77208916593466	36.74664956328503	576.8915812169132	99.0	7.367708572374371	41.0	5.729166666666667	5.5	4	11.0805	7930.171226654445	Never	No	No	2.0	14.0	431.0	4427.5	2361.215
2017-2020	122663.0	123.77834589203864	24.0	1	Female	2.0	College grade	Married	2.0	165.0	2.43	2	3.5782398377086184	23.4	Normal	179.31824317527605	31.346714057213045	611.5211882644029	99.0	7.663172785268207	38.0	3.4838709677419355	5.4	4	11.000600000000002	20970.90567815054	Never	No	No	1.0	14.0	1083.0	2623.5	3671.605
2017-2020	123431.0	100.89476006370154	24.0	1	Female	5.0	College grade	Never married	1.0	169.0	5.0	3	3.4816235027206925	21.5	Normal	164.7884965784132	27.456605770347867	532.6883959162659	87.0	7.664581236205265	46.0	2.9213483146067416	5.2	4	12.037800000000002	17699.306673756295	Never	No	No	1.0	12.9	545.0	1702.5	1310.91
2017-2020	120373.0	125.54609643930227	24.0	1	Female	3.0	College grade	Married	1.0	159.0	1.78	2	5.8034263528904	33.8	Obesity	308.65978509372815	54.92459091319091	925.0661606507296	92.0	9.13194630454817	39.0	5.0495049504950495	5.1	3	9.230900000000002	44444.58121993673	Never	No	No	2.0	13.6	869.0	3164.0	2041.49
2017-2020	121199.0	126.96155412533744	24.0	1	Female	1.0	College grade	Never married	1.0	168.0	5.0	3	3.77211902397846	21.6	Normal	161.15901511005254	27.82314411001124	575.2481511567152	94.0	7.461065514354283	42.0	2.9479768786127165	5.1	4	11.4089	17418.69471907035	Never	No	No	2.0	12.6	577.5	2504.0	2734.205
2017-2020	121245.0	89.27546880441022	24.0	1	Male	4.0	High school grade	Never married	1.0	167.0	1.43	2	3.206215730433334	21.0	Normal	168.1826618427591	29.05890799477295	563.0114822640935	97.0	8.008698182988528	40.0	3.23943661971831	4.6	4	12.296400000000002	6832.879432720438	Never	No	No	2.0	13.0	851.310533910534	2903.039682539683	1719.3273001443
2017-2020	115258.0	107.72359061539711	23.0	1	Female	2.0	College grade	Married	2.0	150.0	2.93	2	4.933883827100008	33.1	Obesity	278.5198107541884	48.30052656947522	802.7428986691713	94.0	8.414495793177895	36.0	4.435483870967742	5.5	3	9.5415	0.0	Never	No	No	2.0	16.4	1123.5	3168.0	2008.54
2017-2020	116537.0	125.21659563299708	23.0	1	Male	3.0	College grade	Never married	2.0	157.0	2.49	2	4.657985733814765	28.7	Obesity	249.30294996414537	45.87209242664155	803.5025390830469	103.0	8.68651393603294	46.0	5.520833333333333	5.3	3	9.9127	102445.89708764234	Never	No	No	1.0	13.2	906.810533910534	3191.539682539683	3028.7123001443
2017-2020	118719.0	75.6581397664006	23.0	1	Male	4.0	High school grade	Married	1.0	171.0	0.35	1	2.973468561376237	19.6	Normal	149.93397542474568	27.117414255201112	537.0084221845483	84.0	7.649692623711514	40.0	4.409448818897637	5.6	4	11.754400000000002	6840.566600654626	Never	No	No	2.0	13.2	529.0	1991.0	625.725
2017-2020	117124.0	124.98321127380903	23.0	1	Female	1.0	College grade	Never married	1.0	168.0	5.0	3	4.782614544329669	30.7	Obesity	236.07071736911345	41.391233857417205	766.653111456046	93.0	7.689599914303369	36.0	3.741496598639456	5.5	3	9.1545	21054.14723291897	Never	No	No	1.0	13.4	754.0	2401.0	1850.655
2017-2020	120239.0	130.3251290067595	23.0	1	Female	4.0	High school grade	Never married	2.0	160.0	1.77	2	5.11252953669325	32.1	Obesity	251.07474435230344	51.840513762384745	758.6993832452782	86.0	7.821643126239982	37.0	7.2	5.4	3	9.4526	25347.153436142227	Never	No	No	2.0	14.1	884.5	3083.0	1904.0
2017-2020	113442.0	125.11592784870614	22.0	1	Male	1.0	College grade	Never married	1.0	159.0	3.79	3	6.112475898409115	41.2	Obesity	346.0191171819807	58.80739591343248	1046.4558738076405	107.0	8.39852226169856	42.0	3.928571428571429	5.5	2	6.913500000000003	9324.796362434425	Never	No	No	2.0	13.5	474.0	2147.0	2907.6
2017-2020	111351.0	122.21021775657256	22.0	1	Male	5.0	College grade	Never married	1.0	166.0	5.0	3	3.3549424503821843	21.3	Normal	162.84697099782989	27.968127948396862	556.5849525184045	102.0	7.645397699428633	48.0	3.1578947368421058	5.4	4	11.6306	18835.8347860984	Never	No	No	1.0	12.9	289.0	2964.0	1516.165
2017-2020	111280.0	129.31081390127207	22.0	1	Male	3.0	College grade	Never married	2.0	149.0	5.0	3	3.675894065116247	22.1	Normal	178.66201574939174	33.2443992821232	657.249858842785	94.0	8.084254106307318	45.0	4.854368932038835	5.0	4	11.086	37839.0593568156	Never	No	No	1.0	12.9	1758.0	5261.0	3534.565
2017-2020	124153.0	111.08987040110704	23.0	1	Female	4.0	College grade	Never married	1.0	170.0	4.98	3	3.521760947620109	24.9	Over weight	179.36479747496907	32.936871273837184	587.0775499682723	96.0	7.203405521083095	42.0	3.2026143790849675	4.9	4	11.1231	15753.90049528412	Never	No	No	1.0	13.4	491.0	1837.5	1554.235
2017-2020	109549.0	97.33879520450049	22.0	1	Male	3.0	College grade	Never married	2.0	149.0	3.52	3	5.375155765748867	35.7	Obesity	293.05773589265385	52.63910481712683	935.8146188168778	93.0	8.208900165060331	45.0	4.035087719298246	4.6	2	8.363400000000002	54966.57348827175	Never	No	No	2.0	12.6	661.0	2773.0	1769.615
2017-2020	110155.0	96.28743422001548	22.0	1	Male	4.0	High school grade	Never married	2.0	151.0	1.72	2	3.7385410417090825	25.7	Over weight	200.06096215842723	38.20903371442013	700.6025912162822	89.0	7.784473235736469	44.0	4.158415841584159	4.2	4	10.7438	8047.375151390583	Never	No	No	1.0	12.1	891.810533910534	5502.539682539683	4153.592300144301
2017-2020	122578.0	132.2519252683416	22.0	1	Female	1.0	College grade	Never married	1.0	170.0	1.52	2	5.103376453580233	32.9	Obesity	280.1860326650941	50.78067464571128	815.0092196367632	97.0	8.516292786173073	39.0	5.533980582524272	5.7	3	9.4043	14286.374275562071	Never	No	No	1.0	13.2	865.5	5136.5	1847.965
2017-2020	115785.0	121.16169552990657	22.0	1	Female	4.0	College grade	Never married	2.0	165.0	1.79	2	3.459534176569063	25.0	Over weight	185.6786033352154	34.01699051713424	556.2930955923053	82.0	7.427144133408616	41.0	4.186046511627907	5.4	4	11.4416	4780.0443557832905	Never	No	No	1.0	13.2	1388.0	4741.5	5392.565
2017-2020	115825.0	127.58605190537712	22.0	1	Female	2.0	College grade	Never married	3.0	156.0	2.65	2	4.8290346365857255	31.2	Obesity	249.58473634183545	45.09256648533607	763.9532795078618	101.0	7.999510780187034	40.0	4.344262295081967	5.3	3	9.6427	12473.863797511913	Never	No	No	2.0	14.5	648.0	3236.0	1395.5749999999998
2017-2020	119537.0	126.44890441263205	22.0	1	Male	1.0	High school grade	Never married	1.0	155.0	1.37	2	2.8985957247637404	19.4	Normal	135.268561275254	25.36696686752839	531.3125963491937	97.0	6.9726062513017535	46.0	3.354430379746835	5.3	4	11.3797	28597.937885845444	Never	No	No	1.0	13.7	2532.0	12167.0	3831.905
2017-2020	117897.0	126.65761039580022	22.0	1	Female	2.0	College grade	Never married	2.0	156.0	2.96	2	3.867316120291679	21.1	Normal	162.88769537808062	27.537440105689363	603.688046377531	85.0	7.719795989482493	41.0	3.067484662576687	5.0	4	11.365	5149.282801952091	Never	No	No	1.0	12.7	1058.0	3375.0	2289.99
2017-2020	111488.0	111.14654388156468	21.0	1	Male	4.0	College grade	Never married	1.0	150.0	1.61	2	3.318980756581521	22.8	Normal	185.9586203720315	31.73096885175024	622.3088918590352	101.0	8.156079840878574	43.0	3.793103448275862	5.5	4	11.260500000000002	6033.53941561332	Never	No	No	1.0	13.7	1123.5	6194.5	3075.09
2017-2020	122885.0	97.33879520450049	22.0	1	Male	3.0	College grade	Other	2.0	164.0	1.69	2	3.1401473706540464	24.5	Over weight	174.66778994876964	32.62885387772706	577.4731014632792	96.0	7.129297548929373	44.0	3.605442176870748	5.3	4	10.9477	14756.08766580283	Never	No	No	1.0	13.1	708.0	2722.5	1573.3200000000002
2017-2020	122722.0	102.1575872074213	22.0	1	Female	3.0	High school grade	Never married	2.0	163.0	1.47	2	5.801240524818884	38.0	Obesity	288.9954512443748	54.00076395197904	951.403446070297	103.0	7.605143453799337	35.0	4.193548387096774	5.2	2	7.033800000000003	28589.37534360152	Never	No	No	2.0	13.7	223.5	1960.0	577.11
2017-2020	123265.0	99.27996766797052	22.0	1	Female	4.0	College grade	Never married	1.0	171.0	0.4	1	3.669448534701149	22.5	Normal	180.73906201022908	31.286009904546184	590.414269233415	101.0	8.032847200454626	41.0	3.661971830985916	5.2	4	11.677800000000005	8400.77030215358	Never	No	No	2.0	12.5	591.0	1894.0	2118.98
2017-2020	124710.0	128.06367008749467	22.0	1	Female	3.0	College grade	Never married	2.0	169.0	1.71	2	3.81553719290021	21.7	Normal	177.5766928374998	28.27336507767338	627.6558682320846	93.0	8.183257734446995	39.0	2.7956989247311825	5.2	4	11.389800000000005	30000.415272410846	Never	No	No	1.0	13.9	1157.0	3411.0	1230.885
2017-2020	115220.0	122.97264817525917	21.0	1	Male	4.0	College grade	Never married	2.0	152.0	3.05	2	5.293226103335096	29.6	Obesity	265.6674221894498	48.2277212919881	940.6062785626464	102.0	8.975250749643573	41.0	5.729166666666667	5.5	2	8.695500000000003	9856.833842913691	Never	No	No	2.0	14.5	1038.5	2780.5	3612.67
2017-2020	114314.0	133.656140754768	21.0	1	Female	1.0	High school grade	Married	2.0	161.0	1.11	1	5.995623377402608	37.8	Obesity	331.8294529197955	58.37074785680694	1004.2669157149368	117.0	8.778556955550146	38.0	4.912280701754386	5.6	2	7.776400000000002	30668.89130782996	Never	No	No	2.0	13.3	1142.5	2078.0	3005.04
2017-2020	117907.0	112.48030240814344	21.0	1	Female	2.0	Lower than 12th grade	Married	1.0	167.0	0.12	1	4.992425241020664	29.0	Obesity	234.9837849045852	41.04252063195508	773.8259123582029	112.0	8.102889134640868	41.0	3.8571428571428577	5.4	3	9.587600000000002	8319.759824935405	Never	No	No	1.0	13.3	209.5	927.0	1214.205
2017-2020	120101.0	90.03259906192082	21.0	1	Male	4.0	High school grade	Never married	1.0	150.0	3.08	2	3.474084203622669	22.4	Normal	177.75715743719806	30.99898560684109	608.6595524746916	86.0	7.9355873855892	42.0	4.029850746268656	5.4	4	11.279600000000002	7689.839381238791	Never	No	No	1.0	15.4	792.5	4312.5	1498.295
2017-2020	120325.0	132.5105586479009	21.0	1	Female	1.0	Lower than 12th grade	Never married	1.0	151.0	0.8	1	5.53584905324491	31.6	Obesity	287.0789579084264	48.66696976705447	840.3418862825773	90.0	9.084777149000836	38.0	4.426229508196721	5.4	3	9.8576	14562.304893355871	Never	No	No	2.0	13.1	1102.0	4723.5	2962.245
2017-2020	117016.0	108.5106956667518	21.0	1	Male	1.0	College grade	Never married	2.0	154.0	2.0	2	5.293626782677961	36.9	Obesity	294.3110184901083	55.0218578723636	952.3234582037652	97.0	7.975908360165538	40.0	5.0	5.3	2	7.491700000000001	28255.910137804785	Never	No	No	2.0	13.2	939.5161718547938	3470.4071716728968	2846.164500348851
2017-2020	117291.0	84.21589232821182	21.0	1	Female	5.0	College grade	Never married	2.0	159.0	1.64	2	3.743751548285926	25.4	Over weight	188.8975612295944	34.92989770315365	605.3646253578341	97.0	7.436911859432851	41.0	3.955223880597015	5.3	4	10.9117	9744.748712295652	Never	No	No	1.0	13.4	758.310533910534	2546.539682539683	2878.6523001443
2017-2020	118804.0	130.11754266580004	21.0	1	Male	5.0	College grade	Married	1.0	162.0	0.21	1	4.827031429552803	34.1	Obesity	282.33334787234827	49.411794344139885	857.7634850315332	95.0	8.279570318837193	42.0	4.112903225806451	5.1	3	9.0239	8686.79586379228	Never	No	No	2.0	12.6	1448.0	7341.5	3664.95
2017-2020	120451.0	129.3526268685142	21.0	1	Female	1.0	College grade	Never married	1.0	154.0	4.31	3	3.936634145668362	23.4	Normal	188.08606989220505	33.41007924338478	692.0602828084981	86.0	8.037866234709618	41.0	4.098360655737705	5.0	4	10.654000000000002	37331.10326765387	Never	No	No	2.0	15.9	628.0	3201.5	2591.5
2017-2020	114762.0	96.8881406923078	21.0	1	Male	5.0	High school grade	Married	2.0	166.0	0.21	1	3.421315343658918	22.0	Normal	179.39267928811302	31.817891612345893	597.703790537213	94.0	8.154212694914229	41.0	4.016393442622952	4.9	4	11.8611	8894.491540075267	Never	No	No	2.0	12.7	1849.0	5617.0	2577.11
2017-2020	118746.0	104.30106012202737	21.0	1	Female	3.0	College grade	Married	2.0	150.0	0.94	1	5.109764566193396	29.5	Obesity	245.97296250280465	38.6428354743703	828.8038126365689	88.0	8.338066525518801	41.0	2.3655913978494625	4.4	3	9.7876	12668.433380451708	Never	No	No	2.0	12.5	476.5	968.0	1532.48
2017-2020	124349.0	130.36224618381786	21.0	1	Female	1.0	High school grade	Married	2.0	161.0	1.49	2	5.10385724878666	40.1	Obesity	286.71166512889755	55.38824033616482	807.9406024829283	91.0	7.149916836132109	31.0	4.274193548387097	5.3	2	8.067700000000002	24952.02694761143	Never	No	No	2.0	13.6	755.5	5360.0	1976.675
2017-2020	124558.0	116.0892029566572	21.0	1	Female	4.0	High school grade	Never married	1.0	172.0	0.59	1	5.441667505958055	39.1	Obesity	315.35801311987404	56.66993913777505	836.3842956657529	95.0	8.065422330431561	35.0	4.453781512605042	5.3	3	8.904700000000002	39981.11062890158	Never	No	No	2.0	18.0	1006.5	3095.5	1402.04
2017-2020	111802.0	109.75235391379944	20.0	1	Female	4.0	College grade	Never married	1.0	167.0	1.46	2	3.7273794787799166	24.7	Over weight	183.08036027314657	33.09589090104395	648.5640293077055	92.0	7.412160334945205	38.0	3.586206896551724	5.2	4	10.417800000000002	6066.432276876747	Never	No	No	2.0	12.6	1254.810533910534	4355.539682539683	2893.1423001443
2017-2020	112693.0	131.4405087570964	20.0	1	Male	1.0	High school grade	Never married	1.0	160.0	1.36	2	4.882998845987784	28.8	Obesity	255.5074359115385	48.06011320533905	862.3375962014427	99.0	8.871785969150645	41.0	6.11764705882353	5.2	3	9.544800000000002	45719.70250083831	Never	No	No	1.0	12.8	607.0	3636.5	2408.785
2017-2020	112751.0	132.4893376304431	20.0	1	Male	3.0	College grade	Never married	2.0	149.0	5.0	3	3.163904138647386	21.7	Normal	149.4044629333516	28.628938036891167	559.0618612989931	85.0	6.884998291859521	50.0	3.5000000000000004	4.9	4	11.150100000000002	61279.96374470592	Never	No	No	1.0	13.0	1026.0	2737.0	2470.04
2017-2020	120033.0	122.67818932797567	20.0	1	Female	3.0	High school grade	Married	1.0	165.0	0.21	1	4.985037271407772	39.0	Obesity	301.5281891405817	58.94427218430605	781.6538441567386	86.0	7.731492029245684	47.0	5.591397849462365	5.2	3	9.193800000000005	41027.53576191025	Never	No	No	1.0	13.9	310.5	1164.0	4192.035
2017-2020	120810.0	87.96259371829804	20.0	1	Female	3.0	College grade	Never married	1.0	149.0	3.75	3	3.874776866448999	24.4	Over weight	195.6464257797787	33.468789001945375	635.8508837842808	92.0	8.01829613851552	51.0	3.793103448275862	5.5	4	10.9905	33902.41041447866	Never	No	No	2.0	13.8	760.5	2848.5	2821.87
2017-2020	120661.0	100.5225836167034	20.0	1	Female	3.0	High school grade	Never married	2.0	157.0	0.08	1	3.414796551247284	21.5	Normal	167.08247582432918	29.610742885961844	557.9777564738063	93.0	7.771277945317636	40.0	3.868613138686131	5.3	4	11.7757	82154.6224717088	Never	No	No	1.0	12.8	1906.0	4118.0	4058.39
2017-2020	121027.0	133.33724959539228	20.0	1	Female	1.0	College grade	Never married	1.0	169.0	2.72	2	6.047240222984708	37.9	Obesity	324.62188198017645	59.21720166164771	1014.1221853945354	86.0	8.56522116042682	40.0	5.306122448979592	5.2	2	7.636800000000001	27829.10286559595	Never	No	No	1.0	12.7	874.5	2047.5	3106.44
2017-2020	120737.0	130.1596164907569	20.0	1	Female	2.0	College grade	Never married	1.0	149.0	0.41	1	5.998939614567964	35.0	Obesity	293.3881400831372	49.27634872251798	943.033307410084	95.0	8.382518288089635	39.0	3.591549295774648	5.1	2	8.222900000000001	12734.835212761309	Never	No	No	2.0	14.0	939.5161718547938	3470.4071716728968	2846.164500348851
2017-2020	115959.0	122.12759675895794	20.0	1	Male	1.0	College grade	Never married	2.0	151.0	0.39	1	3.67567508774881	20.5	Normal	177.12968025531637	30.44599231065956	662.7242183211106	101.0	8.640472207576408	46.0	4.032258064516129	5.0	4	11.500000000000002	6836.298051427231	Never	No	No	1.0	12.8	1324.810533910534	4529.039682539683	2939.7173001443
2017-2020	121673.0	132.23365369391593	20.0	1	Female	1.0	High school grade	Never married	2.0	161.0	1.7	2	3.931006081006022	22.7	Normal	181.5164011617861	30.522840461145705	608.5197413397323	90.0	7.996317231796746	46.0	3.225806451612903	5.0	4	11.554	20820.78060303453	Never	No	No	1.0	12.7	507.0	1911.0	1437.695
2017-2020	119291.0	60.567210385628485	80.0	3	Female	3.0	College grade	Other	1.0	169.0	5.0	3	6.3899533438984255	33.7	Obesity	287.32467329175813	46.01202694292415	905.4563888304068	104.0	8.52595469708481	38.0	3.1578947368421058	5.4	2	8.624600000000001	24496.3384325179	Never	No	No	2.0	14.6	903.0	2340.0	2080.215
2017-2020	123273.0	130.1596164907569	20.0	1	Female	4.0	College grade	Never married	2.0	157.0	1.14	1	4.9605394287711455	32.0	Obesity	251.74737601013564	47.15477669803102	805.5916032324341	90.0	7.867105500316739	33.0	5.0	5.3	3	9.021700000000004	24792.07290794193	Never	No	No	1.0	13.8	999.0	7411.5	2621.8900000000003
2017-2020	116642.0	NA	73.0	3	Female	3.0	High school grade	Married	2.0	158.0	3.04	2	5.550937032989915	25.7	Over weight	213.9136178469201	36.22153271772363	791.5636209043619	107.0	8.323487075755645	42.17869158878505	3.862068965517241	5.6	3	9.513400000000004	47533.53758605255	Never	No	No	2.0	14.3	788.0	2328.5	3385.65
2017-2020	118254.0	95.48013145015602	63.0	3	Female	1.0	High school grade	Married	1.0	159.0	5.0	3	5.877852633768202	32.0	Obesity	280.7879110623039	46.69088306467645	856.4031287400269	98.0	8.774622220696997	41.0	4.087591240875912	5.6	3	9.288400000000005	14466.747369464349	Never	No	No	2.0	12.7	1006.810533910534	2261.039682539683	2639.2023001443004
2017-2020	123552.0	85.67108345743796	59.0	2	Male	3.0	College grade	Married	2.0	165.0	5.0	3	5.576178980184819	36.2	Obesity	308.19183838876097	54.4292490462367	969.69752465414	106.0	8.513586695822125	39.0	4.913793103448277	5.7	2	7.766300000000001	50780.59087511713	Never	No	No	2.0	12.7	1630.0	4699.0	4699.87
2017-2020	113584.0	93.0584435113862	54.0	2	Female	2.0	College grade	Married	1.0	149.0	4.34	3	4.554618153895607	26.4	Over weight	206.94267157342105	34.81345993442991	744.6800681619318	86.0	7.838737559599282	37.0	3.3125	5.3	3	9.687700000000005	7759.211854333362	Never	No	No	1.0	13.1	829.5	2671.5	1754.79
2017-2020	116533.0	85.83065258031984	50.0	2	Female	3.0	College grade	Married	2.0	150.0	2.44	2	4.9658449686659765	27.7	Over weight	226.86129212449632	35.875910125811046	768.2162166526265	89.0	8.189938343844632	35.0	2.9100529100529102	5.5	3	9.6855	17091.104568142942	Never	No	No	2.0	16.6	720.0	3278.5	2044.695
2017-2020	109831.0	89.53828465816017	50.0	2	Male	3.0	High school grade	Married	2.0	169.0	3.79	3	4.809028977382879	24.8	Over weight	225.24617361156425	39.34371567693778	799.2606160410344	100.0	9.0825070004663	43.0	4.954128440366972	5.4	4	10.2626	77852.68567713867	Never	No	No	2.0	13.7	373.5	1774.5	1779.12
2017-2020	121149.0	112.81142515181276	43.0	2	Female	2.0	Lower than 12th grade	Married	1.0	167.0	2.95	2	5.553158110023945	33.2	Obesity	295.15934437518894	54.33484459739128	933.4858782950251	141.0	8.890341698047859	34.0	6.63265306122449	6.5	2	8.126500000000002	7055.186358477718	Never	No	No	2.0	15.3	590.5	3756.5	1482.905
2017-2020	120558.0	100.59251994227594	45.0	2	Male	4.0	College grade	Married	1.0	171.0	3.18	2	5.324672231737989	33.9	Obesity	282.6766714316128	48.526017639739685	903.064410502763	102.0	8.338544879988579	46.0	4.402985074626866	5.9	2	8.1601	4795.774401791332	Never	No	No	1.0	13.6	315.0	2039.0	2214.955
2017-2020	117168.0	134.062380937159	44.0	2	Female	5.0	High school grade	Never married	2.0	169.0	1.02	1	5.340627053322206	30.9	Obesity	256.79182332041825	41.66756916120899	889.2144043781473	107.0	8.310414994188292	33.0	3.1213872832369947	5.4	2	8.552600000000002	7856.016252699189	Never	No	No	2.0	14.0	550.5	1284.0	2538.14
2017-2020	115944.0	110.36504057027986	43.0	2	Female	4.0	College grade	Other	2.0	165.0	1.44	2	5.423395114120946	32.9	Obesity	277.7997669485686	47.06540706570343	897.5718913870165	92.0	8.443761913330354	36.0	4.029850746268656	5.4	2	8.6156	6870.743849577775	Never	No	No	2.0	17.6	800.5	2101.5	1148.535
2017-2020	120407.0	95.2250892486154	42.0	2	Male	2.0	High school grade	Married	1.0	170.0	0.34	1	4.521598354092729	27.8	Over weight	229.05702830493	40.38738526660507	792.6361914724556	101.0	8.239461449817625	40.0	4.274193548387097	5.3	3	9.579700000000004	6162.929556771809	Never	No	No	2.0	13.3	1385.5	6556.5	3214.25
2017-2020	115308.0	117.22082328528975	41.0	2	Male	5.0	College grade	Married	2.0	165.0	4.78	3	6.062688644145358	32.5	Obesity	304.90066263882784	53.93599123665847	1038.5385647421	101.0	9.381558850425472	40.0	4.554455445544554	4.6	2	8.660400000000003	4895.884027837343	Never	No	No	2.0	12.0	1715.0	6593.5	4319.9800000000005
2017-2020	111348.0	111.32492316959764	37.0	1	Male	2.0	High school grade	Married	1.0	162.0	1.22	1	4.813966502712517	28.4	Obesity	241.60285709798168	41.37514219010057	829.4464284173667	90.0	8.507142855562735	45.0	4.173228346456693	5.3	3	9.462700000000002	21310.72908771401	Never	No	No	2.0	13.0	1455.0	2684.0	7229.610000000001
2017-2020	113891.0	104.82578844077084	40.0	2	Female	5.0	College grade	Married	2.0	156.0	4.34	3	4.313612334497147	26.9	Over weight	215.51437301353909	35.980382507726155	713.0401188923784	104.0	8.011686729127847	40.0	2.797619047619048	4.7	4	10.5583	5217.6306810745	Never	No	No	2.0	12.8	645.5	2247.5	1498.605
2017-2020	121604.0	99.41274708149578	37.0	1	Male	5.0	College grade	Married	2.0	166.0	5.0	3	5.385549540333469	28.4	Obesity	254.04929713642653	40.85988053056808	894.5397786493892	99.0	8.945397786493892	39.0	3.5294117647058827	5.4	3	9.1826	8729.318991504886	Never	No	No	2.0	14.2	800.0	4671.5	2134.285
2017-2020	121464.0	63.6695890491976	33.0	1	Male	3.0	College grade	Never married	2.0	168.0	3.77	3	5.252957739144679	35.6	Obesity	288.9338161652934	58.12228431347354	927.6723367329504	93.0	8.116118431609365	37.0	6.923076923076923	5.4	2	7.895600000000002	13643.301392287003	Never	No	No	2.0	13.8	764.0	4069.5	1615.37
2017-2020	113917.0	119.13896731670292	31.0	1	Male	2.0	College grade	Never married	3.0	156.0	2.65	2	4.542775259981939	28.4	Obesity	229.16932321745043	41.22321427051728	789.9886177108592	90.0	8.069342366811636	44.0	4.655172413793104	5.4	3	9.3716	14571.613956845777	Never	No	No	2.0	13.0	618.0	2821.0	2005.72
2017-2020	120494.0	114.56613813603876	31.0	1	Female	3.0	College grade	Married	2.0	152.0	3.88	3	3.2760640118226765	20.2	Normal	146.03542315187826	23.48473062928453	534.9812531306432	89.0	7.2294763936573405	37.0	2.0703125	5.3	4	11.5777	31146.689024807776	Never	No	No	1.0	13.2	1122.5	3112.5	5219.8150000000005
2017-2020	109730.0	110.45459019994786	29.0	1	Female	4.0	College grade	Never married	2.0	163.0	0.61	1	6.023384521924565	39.0	Obesity	313.6652803790078	55.91457121468485	981.2093386215116	102.0	8.042699496897637	38.0	4.094488188976378	5.2	2	7.312800000000001	8139.599806261819	Never	No	No	1.0	16.3	478.5	2098.0	2181.7
2017-2020	116116.0	129.5211532751837	23.0	1	Male	3.0	College grade	Never married	2.0	159.0	5.0	3	6.144401239832083	38.4	Obesity	357.64295890289986	64.77660870378735	1150.231912096566	99.0	9.313618721429684	40.0	5.591397849462365	5.2	2	7.177800000000001	28690.00854246268	Never	No	No	2.0	14.0	696.810533910534	3332.039682539683	2268.8523001443
2017-2020	114984.0	125.05266018920976	31.0	1	Female	5.0	College grade	Married	2.0	152.0	2.72	2	5.28526910779553	30.2	Obesity	240.4649535396561	47.48929034744993	853.5709609089781	99.0	7.962415680121064	35.0	5.795454545454545	5.1	2	8.699900000000001	10030.262553588884	Never	No	No	2.0	15.0	516.0	1923.0	2587.135
2017-2020	109774.0	93.43431214777851	80.0	3	Female	3.0	College grade	Married	3.0	156.0	1.71	2	5.645790279941977	32.6	Obesity	274.399149893894	40.61815375155622	829.9311711514706	104.0	8.41715183723601	43.0	2.338709677419355	5.8	3	9.088200000000002	28624.57760803325	Never	No	Yes	2.0	13.7	939.5161718547938	3470.4071716728968	2846.164500348851
2017-2020	110803.0	94.3045104354778	80.0	3	Female	3.0	High school grade	Other	1.0	151.0	2.54	2	4.767156953504612	24.5	Over weight	202.9579829540889	33.19616453366832	742.2463376606679	110.0	8.283999304248526	42.0	3.2748538011695905	5.6	3	10.008400000000002	26087.769746109123	Never	No	Yes	2.0	13.9	891.5	3862.0	1310.9250000000002
2017-2020	110629.0	77.93221633987184	80.0	3	Female	3.0	High school grade	Married	2.0	163.0	0.51	1	4.74870884464541	25.6	Over weight	202.9395036239308	34.48312011494455	685.7135571667972	99.0	7.927324360309794	41.0	3.481012658227848	5.5	4	10.3425	8938.659042939571	Never	No	Yes	2.0	13.3	1257.0	3127.5	3886.295
2017-2020	112138.0	83.0842044052104	80.0	3	Female	3.0	Lower than 12th grade	Other	2.0	158.0	1.54	2	5.212509629422621	25.6	Over weight	203.75299179133845	33.81060722987161	827.7465291523123	97.0	7.959101241849157	38.0	3.1578947368421058	5.4	2	8.822600000000001	11411.41996030429	Never	No	Yes	2.0	14.2	897.310533910534	2833.039682539683	1967.4073001443005
2017-2020	111558.0	56.05199777710408	80.0	3	Male	3.0	Lower than 12th grade	Married	2.0	166.0	5.0	3	4.828201644419677	24.2	Over weight	198.31705611551507	32.76728929104439	820.3114593869032	105.0	8.194919674194837	42.0	3.132530120481928	5.2	3	9.283800000000005	18007.845354910463	Never	No	Yes	2.0	14.3	1602.0	3969.0	1894.31
2017-2020	112440.0	53.71291705352191	80.0	3	Female	3.0	College grade	Other	2.0	168.0	1.72	2	3.9735300347552656	25.0	Over weight	191.313642317348	31.797302537250967	629.8045105087097	108.0	7.652545692693921	42.0	2.871287128712871	5.8	4	10.5552	10119.500759224162	Never	No	Yes	2.0	14.2	599.5	2837.0	1416.455
2017-2020	113183.0	75.18186588089276	80.0	3	Male	3.0	College grade	Other	2.0	161.0	5.0	3	4.081429422101846	20.9	Normal	182.1310302387124	27.83153311499485	741.5957259959055	87.0	8.714403360703942	41.0	2.989690721649485	5.8	4	10.303200000000002	16796.57155319647	Never	No	Yes	1.0	13.6	1161.0	4741.5	2843.98
2017-2020	115395.0	93.14710613351656	80.0	3	Male	5.0	College grade	Married	2.0	171.0	1.66	2	3.7625503730629	20.2	Normal	152.00703507174117	25.92592897896709	632.1084626745672	103.0	7.5251007461258	46.0	3.0107526881720426	5.6	4	10.512400000000005	5644.565530563209	Never	No	Yes	2.0	13.1	939.5161718547938	3470.4071716728968	2846.164500348851
2017-2020	118003.0	77.9520350653251	80.0	3	Male	3.0	College grade	Married	2.0	159.0	5.0	3	4.8506419988504375	23.6	Normal	203.95266729370573	33.439936899131865	846.9220929992864	110.0	8.642062173462106	45.0	3.8562091503267975	5.9	3	9.0871	22489.49345478579	Never	No	Yes	1.0	14.0	1267.0	2695.5	2651.725
2017-2020	117471.0	49.182631916953454	80.0	3	Female	3.0	Lower than 12th grade	Married	2.0	158.0	1.91	2	4.393493397163767	25.4	Over weight	204.47976510790232	33.61792695635265	677.0373325029365	95.0	8.050384453067021	38.0	3.216374269005848	5.5	4	10.558500000000002	19515.44117911088	Never	No	Yes	2.0	15.2	338.5	1823.5	1477.435
2017-2020	118416.0	48.66537520181088	80.0	3	Female	3.0	College grade	Married	2.0	170.0	4.43	3	4.797544739330587	27.0	Over weight	226.68398893337024	35.62755011493381	809.34579752507	108.0	8.395703293828527	41.0	2.783505154639176	5.4	3	9.5066	11007.8828248725	Never	No	Yes	2.0	13.8	639.0	2562.5	1507.485
2017-2020	119211.0	66.41055676899744	80.0	3	Male	4.0	Lower than 12th grade	Other	1.0	163.0	0.86	1	4.252492009864469	24.2	Over weight	202.0346153743436	34.34556233289562	748.863842937133	96.0	8.348537825386098	41.0	4.37956204379562	6.0	3	9.779	5159.196783653294	Never	No	Yes	2.0	18.7	948.810533910534	4273.539682539683	2603.5523001443003
2017-2020	119126.0	90.50420878425112	80.0	3	Male	5.0	High school grade	Other	1.0	165.0	1.19	1	4.3692422558850605	22.9	Normal	180.75425411257152	31.67734599463209	780.7835911266602	114.0	7.893198869544609	41.0	3.8	5.7	3	9.11463273381295	9137.464483326949	Never	No	Yes	2.0	15.2	917.0	3306.0	3187.13
2017-2020	118623.0	69.37296264354846	80.0	3	Male	2.0	Lower than 12th grade	Married	1.0	165.0	1.45	2	4.988011138212706	23.3	Normal	206.9564922179221	33.22121950213822	838.4846723335559	98.0	8.882252884889363	44.0	3.3548387096774195	5.2	3	9.7968	0.0	Never	No	Yes	2.0	13.8	1401.5	3810.5	2361.285
2017-2020	119314.0	87.678729164719	80.0	3	Female	3.0	College grade	Married	2.0	170.0	5.0	3	3.5014526849979024	20.4	Normal	156.64729556326273	23.39871641808761	572.8376592656568	92.0	7.6787889981991535	44.0	1.717171717171717	5.1	4	11.633900000000002	13551.324940520582	Never	No	Yes	1.0	14.1	717.0	1032.0	1884.035
2017-2020	123367.0	59.93312895112101	80.0	3	Male	3.0	Lower than 12th grade	Married	2.0	158.0	1.91	2	5.962917881107124	35.6	Obesity	305.21921748474347	48.891572733123496	1020.2552494574288	115.0	8.573573524852344	39.0	3.5838150289017343	6.2	2	7.031800000000002	20119.70144417552	Never	No	Yes	2.0	13.3	490.0	3197.0	3877.11
2017-2020	123069.0	59.81091109234333	80.0	3	Female	3.0	College grade	Married	2.0	166.0	5.0	3	5.6467001735481945	23.4	Normal	207.0080283622768	35.40861717928729	822.7242152859719	100.0	8.846496938558838	39.0	4.836065573770492	5.9	3	9.537100000000002	17139.15834291602	Never	No	Yes	2.0	13.9	1393.5	2992.5	2006.35
2017-2020	123516.0	50.24794709318196	80.0	3	Female	3.0	College grade	Other	1.0	167.0	1.58	2	6.551079349421095	30.0	Obesity	270.3200753054135	43.40808918777926	1005.5906801361382	117.0	9.010669176847117	43.0	3.548387096774193	5.5	2	8.083500000000003	4398.691564780269	Never	No	Yes	2.0	12.7	479.5	2622.0	1320.85
2017-2020	121418.0	89.32998667260341	77.0	3	Female	3.0	College grade	Married	2.0	169.0	5.0	3	3.9000211206919215	22.0	Normal	168.8364751986415	27.82044065184704	643.113482802098	105.0	7.674385236301886	40.0	2.892156862745098	5.9	4	10.365100000000002	30719.79514843056	Never	No	Yes	1.0	13.3	806.5	2988.5	1813.325
2017-2020	123032.0	96.1650822409204	77.0	3	Male	5.0	High school grade	Married	1.0	149.0	1.12	1	5.602778335428882	25.9	Over weight	238.0905528115002	37.234722747622	898.1253671692498	150.0	9.19268543673746	39.0	3.238636363636364	5.7	3	9.2243	0.0	Never	No	Yes	2.0	13.8	939.5161718547938	3470.4071716728968	2846.164500348851
2017-2020	123593.0	64.13033781429337	77.0	3	Female	3.0	College grade	Other	2.0	156.0	2.16	2	5.446737362584355	28.8	Obesity	247.1628719155925	41.87632239591827	817.0106043876532	97.0	8.582044163735853	43.0	4.166666666666666	5.5	3	9.559500000000002	12692.44069412777	Never	No	Yes	2.0	12.9	747.5	3144.5	1821.405
2017-2020	116907.0	68.8200849374049	76.0	3	Male	3.0	High school grade	Married	2.0	169.0	5.0	3	4.856143295678941	26.6	Over weight	224.45478957641583	39.58132168763834	852.2531483916541	105.0	8.438149984075784	40.0	4.453781512605042	5.3	3	9.1477	28925.166245454555	Never	No	Yes	2.0	13.5	833.5	3891.5	2313.095
2017-2020	116565.0	58.750414580944245	75.0	3	Female	3.0	High school grade	Married	2.0	153.0	4.1	3	5.7024688640316645	30.2	Obesity	259.5630255564452	41.79128075642242	954.0230409524976	101.0	8.59480217074322	34.0	3.5582822085889574	5.8	2	7.972200000000001	25171.05231316907	Never	No	Yes	2.0	14.4	725.5	2464.5	3068.215
2017-2020	118001.0	72.42288019578615	75.0	3	Female	3.0	College grade	Other	2.0	149.0	1.09	1	4.796719150881231	25.5	Over weight	211.46637088410955	32.93273736746218	813.5235679894566	85.0	8.292798858200374	40.0	2.88659793814433	5.6	3	9.243400000000005	44787.57039793515	Never	No	Yes	2.0	13.6	770.5	2528.5	2853.065
2017-2020	111493.0	91.33311604274913	74.0	3	Female	3.0	High school grade	Married	2.0	167.0	2.59	2	5.9375844920878205	38.5	Obesity	333.0004044672557	55.52141698474408	979.1076827452816	101.0	8.649361154993654	37.0	3.928571428571429	5.5	2	7.939500000000001	20449.13670220916	Never	No	Yes	2.0	13.8	618.5	4045.0	1575.97
2017-2020	114462.0	91.0123423884947	74.0	3	Female	3.0	College grade	Married	2.0	156.0	0.79	1	6.968218961196814	45.7	Obesity	413.82023995347095	72.85288328841719	1070.3184324398308	125.0	9.05514748257048	37.0	5.504587155963303	6.0	2	7.214000000000001	13172.113658609707	Never	No	Yes	2.0	14.5	558.5	4175.5	2092.5950000000003
2017-2020	122629.0	52.1746793071849	73.0	3	Male	3.0	College grade	Married	1.0	156.0	5.0	3	5.758074246543526	28.2	Obesity	260.8376226006509	45.572562653692856	1017.4517193642412	130.0	9.249561085129464	39.0	5.504587155963303	6.0	2	7.952000000000001	40437.17755313109	Never	No	Yes	2.0	13.2	1326.0	3715.5	1645.34
2017-2020	122652.0	91.26311809274308	73.0	3	Female	2.0	High school grade	Other	3.0	156.0	5.0	3	4.821680534376581	24.1	Over weight	199.73549865283124	34.19254622421543	725.1807523702379	106.0	8.287780027088433	43.0	4.214285714285714	5.9	3	10.0321	13810.104182771376	Never	No	Yes	2.0	13.3	749.0	2272.0	1741.77
2017-2020	122922.0	94.7173369612668	73.0	3	Female	3.0	College grade	Married	2.0	168.0	4.73	3	4.476088728256878	27.0	Over weight	206.4128223138892	35.46002420036155	740.7926845265133	76.0	7.644919344958857	39.0	3.6666666666666665	5.5	3	9.4065	16563.339108686094	Never	No	Yes	2.0	13.4	627.0	3593.5	2872.105
2017-2020	113888.0	92.07965506535324	73.0	3	Male	3.0	College grade	Other	2.0	158.0	2.0	2	4.973883402292509	25.1	Over weight	227.97092571170413	36.269246727001246	830.14113984262	110.0	9.0825070004663	38.0	3.4177215189873418	5.4	3	9.9566	24727.614589140725	Never	No	Yes	1.0	13.7	928.0	2453.0	1944.215
2017-2020	117458.0	77.75081792200487	73.0	3	Female	3.0	College grade	Other	1.0	171.0	1.92	2	5.519547355447292	32.6	Obesity	258.8514251437499	43.58948563761566	885.3353958137458	117.0	7.940227765145702	41.0	3.011363636363636	5.3	2	8.2027	18522.89146341256	Never	No	Yes	2.0	14.3	408.5	962.5	1673.08
2017-2020	118813.0	56.28349415142522	72.0	3	Male	4.0	College grade	Other	3.0	156.0	5.0	3	5.342871179749173	30.2	Obesity	259.45103877752433	46.219552099654486	907.2195263214096	97.0	8.591093999255772	42.0	5.321100917431192	5.8	2	8.458200000000001	7556.853480449491	Never	No	Yes	2.0	14.3	245.0	2553.0	1915.48
2017-2020	120836.0	75.4188056113002	72.0	3	Male	3.0	College grade	Married	1.0	165.0	1.78	2	4.745858718592327	24.1	Over weight	207.0744460000633	35.871409914835425	852.3562258591819	110.0	8.592300663903043	41.0	4.67741935483871	5.8	3	9.034200000000002	40846.67578431498	Never	No	Yes	1.0	12.6	2732.5	6489.0	6992.424999999999
2017-2020	117631.0	94.19413571969444	72.0	3	Female	3.0	College grade	Married	1.0	157.0	2.04	2	5.322915607105148	26.1	Over weight	230.01909725441607	35.52584148131037	854.8602465010867	94.0	8.812992231969966	39.0	3.097826086956521	5.7	3	9.2873	32070.38849005478	Never	No	Yes	2.0	13.4	1077.0	3510.5	2602.74
2017-2020	111835.0	87.242333027548	72.0	3	Male	3.0	College grade	Married	2.0	159.0	3.98	3	3.452809564362823	20.9	Normal	155.3512747919803	27.11553597448292	632.5547121912691	89.0	7.43307534889858	40.0	3.4355828220858897	5.6	4	10.413400000000005	24435.89464464911	Never	No	Yes	2.0	13.3	939.5161718547938	3470.4071716728968	2846.164500348851
2017-2020	112030.0	71.32398286604203	72.0	3	Male	3.0	High school grade	Married	2.0	156.0	5.0	3	4.118125011705153	25.7	Over weight	209.74733809617533	31.145605690958952	763.088564668965	113.0	8.161375023197486	44.0	2.0216606498194944	5.6	3	9.657400000000004	23237.90803135984	Never	No	Yes	1.0	13.0	875.0	4586.5	3940.265
2017-2020	118579.0	83.98105566698926	72.0	3	Male	4.0	Lower than 12th grade	Other	2.0	163.0	1.82	2	4.080778603497557	18.9	Normal	157.52151238195782	23.785268712524136	688.4273504100379	85.0	8.334471554600944	38.0	2.5	5.5	4	10.693500000000002	0.0	Never	No	Yes	2.0	13.9	701.310533910534	4182.539682539683	3353.7223001443
2017-2020	116120.0	95.14797470378537	71.0	3	Female	2.0	Lower than 12th grade	Other	2.0	159.0	1.52	2	5.92961521256504	27.0	Over weight	254.5480963038493	47.12390268232684	880.5478590659085	104.0	9.427707270512938	39.0	6.941176470588236	5.9	3	9.5011	5232.635214336256	Never	No	Yes	2.0	14.0	874.810533910534	2662.039682539683	1855.0973001443
2017-2020	109588.0	85.57353846615241	71.0	3	Male	3.0	High school grade	Married	2.0	159.0	3.65	3	3.4049481706073377	21.3	Normal	162.83678204762364	28.26609222185081	642.173224976544	95.0	7.644919344958857	42.0	3.4177215189873418	5.4	4	10.622600000000002	6631.883104270377	Never	No	Yes	2.0	14.1	742.5	2964.0	1383.955
2017-2020	113175.0	87.86735104516885	71.0	3	Female	3.0	College grade	Married	2.0	157.0	5.0	3	5.532892479668987	28.9	Obesity	237.8521315853701	35.505386447472745	855.9384666047922	95.0	8.230177563507617	40.0	2.073170731707317	5.1	3	8.987900000000002	176921.2543604448	Never	No	Yes	1.0	13.7	439.0	2952.5	1455.415
2017-2020	120699.0	94.42273414106796	71.0	3	Female	2.0	College grade	Other	2.0	160.0	1.6	2	5.902951284491352	32.1	Obesity	293.88353802162896	48.236581716362586	952.1460421884552	104.0	9.155250405658222	40.0	4.087591240875912	5.6	2	8.712400000000002	12368.104140345142	Never	No	Yes	2.0	13.4	1055.0	2083.5	2225.665
2017-2020	110153.0	71.43667789437737	70.0	3	Male	5.0	College grade	Married	2.0	154.0	3.65	3	4.387887000128425	23.4	Normal	185.8679015843036	32.00306659770862	698.990399120458	88.0	7.943072717277933	41.0	3.943661971830986	5.6	4	10.152400000000002	5235.354639390201	Never	No	Yes	1.0	13.1	941.5	4843.0	3262.3
2017-2020	113911.0	40.12851037070512	70.0	3	Female	1.0	High school grade	Married	2.0	158.0	1.75	2	5.066518727823194	27.9	Over weight	239.6318600582433	45.28375875345148	811.6563001972756	136.0	8.588955557643128	35.0	5.729166666666667	5.5	3	9.622500000000002	8196.99049634111	Never	No	Yes	2.0	18.7	606.5	1488.0	1742.22
2017-2020	121699.0	70.21594730108657	71.0	3	Female	3.0	College grade	Married	2.0	172.0	5.0	3	5.577353848601612	31.3	Obesity	273.52241994067674	44.90128497133398	921.9365911738464	96.0	8.738735461363474	36.0	3.5172413793103448	5.1	3	8.852900000000002	66250.49394201102	Never	No	Yes	2.0	14.6	792.5	2959.5	2670.76
2017-2020	122252.0	78.14553247040998	70.0	3	Male	3.0	College grade	Married	2.0	155.0	2.89	2	5.298427299130037	32.1	Obesity	272.0647542683317	49.8056615994253	922.9860355084523	109.0	8.475537516147405	45.0	5.436893203883495	5.6	2	8.271400000000002	2554.6235163643164	Never	No	Yes	2.0	12.9	539.5	1897.5	3051.225
2017-2020	121204.0	78.04299918085387	70.0	3	Female	2.0	High school grade	Married	1.0	161.0	5.0	3	3.931586133044158	20.1	Normal	163.78375789148905	25.618991788747525	617.6521815012372	91.0	8.148445666243235	36.0	2.5247524752475248	5.1	4	11.525900000000002	14170.148788289174	Never	No	Yes	2.0	15.3	645.0	2742.0	3422.445
2017-2020	115895.0	54.06985209162658	70.0	3	Male	5.0	College grade	Married	2.0	156.0	0.79	1	5.524834598989557	29.8	Obesity	258.30711761734085	45.94015756954773	987.2879428394338	102.0	8.668024081118821	42.0	5.045871559633027	5.5	2	7.876500000000002	6923.911997736095	Never	No	Yes	2.0	13.3	613.810533910534	2812.539682539683	3186.6423001443
2017-2020	116920.0	65.2773550758657	70.0	3	Female	3.0	High school grade	Married	2.0	159.0	1.77	2	7.100450081812261	42.6	Obesity	353.83467178720707	59.325789737541214	1066.4876022882015	92.0	8.305978210967302	40.0	3.586206896551724	5.2	2	6.736800000000001	31031.007442495666	Never	No	Yes	2.0	13.8	900.810533910534	3354.039682539683	2302.8673001443003
2017-2020	117475.0	65.46246228662315	69.0	3	Male	2.0	College grade	Married	2.0	156.0	3.9	3	6.355734738506568	38.8	Obesity	328.1323165731505	56.07463979814712	1035.9847623765706	107.0	8.457018468380168	41.0	4.402985074626866	5.9	2	6.8821	3065.7112491522107	Never	No	Yes	2.0	13.5	1363.0	6946.5	3705.33
2017-2020	116280.0	86.12782203418428	69.0	3	Female	4.0	College grade	Other	2.0	170.0	4.81	3	5.265857361551389	30.0	Obesity	257.5791812043319	46.04397565866624	878.3450079067717	103.0	8.585972706811063	40.0	5.321100917431192	5.8	2	8.755200000000002	4435.691927227398	Never	No	Yes	1.0	13.5	378.5	1879.5	3530.7
2017-2020	118229.0	66.79614875274244	69.0	3	Male	3.0	College grade	Married	2.0	168.0	5.0	3	4.582727731815076	28.3	Obesity	234.42645858250512	39.51014920002143	809.3097174385424	91.0	8.283620444611488	39.0	3.591549295774648	5.1	3	9.554900000000002	28734.31945095634	Never	No	Yes	2.0	12.9	776.5	4242.5	3154.25
2017-2020	109981.0	51.35330529416797	68.0	3	Female	2.0	Lower than 12th grade	Other	2.0	164.0	1.1	1	5.8229616305077485	25.8	Over weight	255.30925002260287	43.74123954993214	865.8743944565023	105.0	9.895707365217168	40.0	5.135135135135135	5.7	4	10.1423	1819.4815767661896	Never	No	Yes	2.0	12.7	1819.5	2314.5	3464.6850000000004
2017-2020	117090.0	94.80567188735714	68.0	3	Female	3.0	College grade	Other	1.0	153.0	5.0	3	4.958683917252137	26.9	Over weight	228.56904402225555	37.1327416287466	833.5547664900843	100.0	8.496990484098719	40.0	3.75	6.0	3	9.023000000000003	75602.71148237774	Never	No	Yes	1.0	13.7	584.5	3768.0	4143.74
2017-2020	120981.0	69.63490339390283	68.0	3	Female	3.0	College grade	Married	1.0	157.0	1.61	2	6.000863598630684	31.9	Obesity	294.3632794289144	50.02401050574444	966.1390393795403	110.0	9.227689010310796	40.0	4.789915966386555	5.7	2	8.5943	22464.96759672698	Never	No	Yes	2.0	13.7	643.0	3244.0	3864.27
2017-2020	123083.0	76.7404387548907	68.0	3	Female	3.0	College grade	Married	1.0	155.0	4.62	3	4.264703389717494	24.3	Over weight	196.4248851935089	31.93509552444302	703.2495889644147	108.0	8.083328608786376	42.0	2.903225806451613	5.4	4	10.3526	69672.7029589448	Never	No	Yes	2.0	13.2	341.5	2028.0	4060.155
2017-2020	115739.0	75.04405368826734	67.0	3	Female	3.0	College grade	Other	1.0	172.0	2.06	2	6.27273506464118	31.8	Obesity	292.6862499739932	53.2782474469756	1069.501328521321	119.0	9.20397012496834	38.0	6.344086021505376	5.9	2	7.4491	96704.76874095557	Never	No	Yes	2.0	15.2	412.0	1750.0	2652.485
2017-2020	115192.0	94.7330125610515	67.0	3	Female	3.0	High school grade	Married	2.0	151.0	2.32	2	6.006592138629523	34.2	Obesity	305.16859110846394	48.22746716061098	1049.3516466185777	123.0	8.923058219545728	40.0	3.2748538011695905	5.6	2	7.488400000000002	22866.99323383468	Never	No	Yes	2.0	13.5	589.0	2743.0	1457.915
2017-2020	115752.0	96.27871610704815	67.0	3	Male	2.0	Lower than 12th grade	Married	1.0	151.0	0.5	1	5.080607689114295	25.0	Over weight	219.6193648040254	37.29460426944414	839.8244510105931	132.0	8.784774592161016	44.0	4.104477611940299	5.5	3	9.523500000000002	0.0	Never	No	Yes	2.0	13.7	702.5	2510.0	2372.325
2017-2020	117161.0	96.0859498102275	67.0	3	Female	3.0	College grade	Married	1.0	158.0	1.73	2	4.7596007505596685	24.3	Over weight	208.8379478510225	33.738039941419686	791.5216048180729	100.0	8.594154232552366	38.0	3.25	5.2	3	10.003800000000002	10695.2748713954	Never	No	Yes	2.0	12.7	612.0	2419.5	2106.425
2017-2020	120214.0	64.84754163948331	67.0	3	Female	3.0	College grade	Other	2.0	172.0	5.0	3	4.0030213997023525	19.2	Normal	168.45195616431678	28.98946754454256	700.1284428079416	91.0	8.773539383558166	39.0	4.537815126050421	5.4	4	11.000600000000002	81577.35223152205	Never	No	Yes	2.0	15.7	1929.5	4132.5	4664.755
2017-2020	109538.0	87.74987123729824	66.0	3	Female	3.0	Lower than 12th grade	Other	1.0	165.0	0.95	1	5.922609087534555	30.2	Obesity	266.83653706055014	45.83591582721789	921.5579740203768	110.0	8.835646922534773	42.0	4.426229508196721	5.4	2	8.795600000000002	18842.020325268542	Never	No	Yes	2.0	13.9	250.5	1601.0	1113.34
2017-2020	112786.0	99.92981925688564	66.0	3	Male	1.0	College grade	Married	2.0	156.0	3.66	3	4.721244716120973	30.2	Obesity	231.1212164968865	41.08689425795901	831.8833189805154	98.0	7.653020413804189	44.0	3.724137931034483	5.4	2	8.399600000000001	3315.5839443750688	Never	No	Yes	2.0	13.4	498.0	2445.5	2251.0150000000003
2017-2020	114212.0	95.99228629391656	66.0	3	Female	5.0	College grade	Other	2.0	165.0	4.78	3	4.128995043295857	23.7	Normal	189.98673419453087	31.0627074341454	643.7103272498242	101.0	8.016317898503415	39.0	2.7624309392265194	5.0	4	11.176	4850.332350817922	Never	No	Yes	2.0	13.2	939.5161718547938	3470.4071716728968	2846.164500348851
2017-2020	119617.0	56.65151094273276	66.0	3	Female	3.0	College grade	Other	1.0	164.0	5.0	3	4.456199527031971	24.2	Over weight	198.86201261307053	34.95088075951683	779.8349172305948	95.0	8.217438537730187	41.0	4.35483870967742	5.4	3	9.6416	76750.70720415685	Never	No	Yes	2.0	13.3	976.5	2926.0	2619.165
2017-2020	124175.0	96.87936818982506	66.0	3	Male	3.0	College grade	Other	2.0	168.0	5.0	3	4.218907780088888	24.1	Over weight	198.54237025365603	33.13270120907253	731.558609067413	97.0	8.23827262463303	38.0	3.5294117647058827	5.4	4	10.190600000000002	34570.372716740174	Never	No	Yes	1.0	13.1	1666.0	5484.0	3396.0950000000003
2017-2020	119117.0	60.03262031709819	66.0	3	Male	4.0	Lower than 12th grade	Never married	1.0	167.0	1.4	2	3.813146084184129	23.2	Normal	183.47458209552897	28.48827030737576	620.0175532883394	85.0	7.908387159290043	38.0	2.136363636363636	4.7	4	11.5123	1388.9979757275844	Never	No	Yes	2.0	12.6	1331.0	3503.5	851.5250000000001
2017-2020	111882.0	66.90424786875434	64.0	3	Female	2.0	College grade	Never married	2.0	156.0	0.59	1	3.9635402944432094	22.6	Normal	180.86844786029496	28.706266361003355	668.2528936431252	92.0	8.003028666384733	34.0	2.8140703517587937	5.6	4	10.5574	4142.061721662656	Never	No	Yes	2.0	13.5	1820.0	4069.5	3533.595
2017-2020	111514.0	94.88815463516504	64.0	3	Female	3.0	College grade	Married	2.0	149.0	5.0	3	4.945845057814414	29.4	Obesity	233.4217486634748	37.69689321354456	780.4543501231145	92.0	7.939515260662406	42.0	2.9100529100529102	5.5	3	9.280500000000002	70784.99530295064	Never	No	Yes	2.0	13.9	521.5	1174.5	2215.96
2017-2020	120387.0	98.58723972611548	65.0	3	Male	3.0	College grade	Married	2.0	168.0	5.0	3	5.148117926496756	28.8	Obesity	245.47317265415	41.08967056651702	900.9206371369324	117.0	8.523374050491318	40.0	3.605442176870748	5.3	2	8.724700000000002	25630.823965216976	Never	No	Yes	2.0	12.9	1420.0	3642.5	3687.895
2017-2020	114163.0	100.99197196308066	64.0	3	Female	3.0	College grade	Never married	2.0	168.0	5.0	3	4.9514908234987445	27.0	Over weight	216.0637077488231	34.54824484243895	802.6366624891465	83.0	8.002359546252707	38.0	3.0107526881720426	5.6	3	9.045400000000004	33710.450019544136	Never	No	Yes	2.0	14.6	655.0	2636.0	5574.575
2017-2020	117353.0	101.18056893055484	64.0	3	Male	4.0	College grade	Married	2.0	149.0	5.0	3	4.154490728590045	24.4	Over weight	193.9492182974521	30.945619062006063	705.8479747874486	96.0	7.94873845481361	35.0	2.772277227722772	5.6	3	10.080400000000004	6545.947659431873	Never	No	Yes	1.0	13.8	1978.5	4492.5	4322.76
2017-2020	119669.0	62.91033808349109	64.0	3	Female	5.0	College grade	Married	2.0	155.0	1.79	2	4.501568342608073	26.0	Over weight	208.63790666174808	30.850221007187496	682.8879175736446	94.0	8.024534871605695	39.0	2.043795620437956	5.6	4	10.413400000000005	3632.1637246479	Never	No	Yes	2.0	13.1	357.0	3267.5	1621.775
2017-2020	109313.0	106.88216889569934	63.0	3	Male	3.0	College grade	Married	1.0	156.0	5.0	3	4.555163560246282	25.2	Over weight	208.5555264059201	35.48337872724979	786.2212304985081	97.0	8.276012952615876	39.0	4.214285714285714	5.9	3	9.357100000000004	67750.82907888475	Never	No	Yes	1.0	13.5	896.0	3285.5	2672.86
2017-2020	109607.0	91.08826987484112	63.0	3	Male	1.0	Lower than 12th grade	Married	2.0	165.0	1.94	2	4.566713107674754	23.2	Normal	205.64244762016548	33.81373102451478	795.9780946677096	104.0	8.863898604317479	42.0	3.87323943661972	5.5	3	10.045500000000002	5334.92087619166	Never	No	Yes	2.0	13.4	1658.0	2810.0	2814.45
2017-2020	117275.0	98.7039017523726	63.0	3	Male	5.0	Lower than 12th grade	Married	2.0	155.0	2.38	2	4.956709696035421	24.9	Over weight	227.8761192531248	40.07223637202342	869.4068806846128	115.0	9.151651375627504	45.0	6.132075471698113	6.5	3	9.026500000000002	7105.380144759693	Never	No	Yes	2.0	13.3	1908.0	4274.0	4190.955
2017-2020	114491.0	69.33579008765622	63.0	3	Male	4.0	High school grade	Never married	2.0	154.0	0.15	1	4.896417714338841	28.6	Obesity	226.535156827654	44.25337697949253	851.4870405235245	108.0	7.9208096792886	37.0	6.145833333333334	5.9	2	8.232100000000003	2915.2609614064154	Never	No	Yes	2.0	15.3	1077.0	4833.0	3974.99
2017-2020	122945.0	92.3497224540992	63.0	3	Female	3.0	College grade	Other	1.0	165.0	2.74	2	5.131048362543204	27.3	Over weight	228.98916371975	35.506951402812	840.4657217845769	101.0	8.387881454935897	41.0	2.6732673267326734	5.4	3	9.1646	16001.882978653057	Never	No	Yes	1.0	13.9	916.0	4502.0	3174.59
2017-2020	124735.0	51.98838981195481	63.0	3	Male	3.0	College grade	Married	2.0	158.0	5.0	3	4.343670694878552	25.3	Over weight	208.44501141584703	35.8155090008541	790.1136993984085	67.0	8.238933257543362	37.0	4.173228346456693	5.3	3	9.6067	0.0	Never	No	Yes	2.0	14.2	1263.0	4372.0	1952.165
2017-2020	116444.0	94.476770327692	62.0	3	Female	1.0	College grade	Married	1.0	153.0	5.0	3	4.808590039871055	27.1	Over weight	229.43729533425125	36.59129748859386	813.6134347461824	108.0	8.466320861042481	37.0	3.1460674157303368	5.6	3	9.423400000000004	7442.744602208384	Never	No	Yes	1.0	13.1	897.5	4454.0	4348.115
2017-2020	115292.0	95.29436365336274	62.0	3	Male	3.0	College grade	Married	1.0	149.0	3.75	3	5.279141042026386	29.9	Obesity	260.3240618222038	45.19311520309353	898.5098053528909	106.0	8.706490361946617	48.0	4.537815126050421	5.4	3	8.8946	33011.33553299688	Never	No	Yes	2.0	14.0	917.810533910534	2953.039682539683	3351.7223001443
2017-2020	120734.0	75.28369579672412	62.0	3	Female	2.0	High school grade	Married	2.0	172.0	1.69	2	5.767236465200193	31.3	Obesity	292.8102499276458	50.77936158495774	923.3345580785508	107.0	9.354960061586128	35.0	4.678899082568806	5.1	3	9.464900000000002	7652.108211476589	Never	No	Yes	2.0	12.4	339.5	1266.5	818.6949999999999
2017-2020	124683.0	88.26546306495118	62.0	3	Male	4.0	College grade	Married	2.0	171.0	5.0	3	3.662911260357869	21.0	Normal	172.02363246371596	26.82684569537443	675.807127536027	87.0	8.191601545891237	40.0	2.412060301507537	4.8	4	11.0882	4483.597170327051	Never	No	Yes	1.0	13.8	478.5	1256.5	1843.24
2017-2020	112265.0	97.16880939309704	61.0	3	Male	1.0	Lower than 12th grade	Married	2.0	161.0	5.0	3	4.028540100489277	23.5	Normal	181.268690025504	31.819475137997653	696.5345833745961	121.0	7.71356127768102	43.0	2.7710843373493974	4.6	4	10.4964	4718.904770660889	Never	No	Yes	1.0	14.2	1881.0	3022.0	2943.49
2017-2020	120315.0	97.16880939309704	61.0	3	Male	2.0	Lower than 12th grade	Married	2.0	170.0	4.07	3	6.435714912870274	33.5	Obesity	331.4842444694535	63.02514781602585	1133.9729676477425	134.0	9.895052073715028	40.0	8.133333333333333	6.1	2	7.482900000000002	3815.254862822144	Never	No	Yes	2.0	13.4	886.5	2557.0	3562.7450000000003
2017-2020	120450.0	96.6751875819617	61.0	3	Female	3.0	College grade	Married	1.0	149.0	5.0	3	4.1532230397838905	24.0	Over weight	179.3536581127727	30.791721449109875	681.5439008285364	88.0	7.473069088032197	37.0	3.04093567251462	5.2	3	10.0848	36073.54501734157	Never	No	Yes	2.0	13.2	1486.0	3709.0	4448.424999999999
2017-2020	122419.0	76.37419935789183	61.0	3	Male	4.0	College grade	Married	2.0	170.0	4.04	3	4.855537007136152	26.6	Over weight	225.3464931846438	36.36680624654058	846.3201003438314	105.0	8.471672676114428	48.0	3.452380952380953	5.8	3	8.971200000000001	2864.115245203963	Never	No	Yes	2.0	13.9	290.0	1461.0	2249.2200000000003
2017-2020	110217.0	101.49296887399866	60.0	3	Female	2.0	College grade	Married	1.0	156.0	5.0	3	5.165791883951036	26.6	Over weight	232.32217025307216	33.63459211369281	847.1898689679698	115.0	8.733916174927524	42.0	2.200772200772201	5.7	3	9.2873	21044.030386806528	Never	No	Yes	1.0	13.7	1333.5	1746.0	2098.495
2017-2020	113014.0	62.98046217896165	60.0	3	Female	4.0	High school grade	Never married	2.0	149.0	1.56	2	7.281975137437504	40.6	Obesity	352.6347446126738	66.83329858826873	1054.4299999009506	97.0	8.685584842676693	35.0	6.941176470588236	5.9	2	6.9811000000000005	9467.763791725893	Never	No	Yes	2.0	13.5	1738.5	2876.5	2634.14
2017-2020	112990.0	75.20682821826512	60.0	3	Male	3.0	College grade	Never married	2.0	150.0	1.28	1	4.04184553708044	24.8	Over weight	184.7042317451881	29.10934013833439	705.3020462205369	104.0	7.447751280047908	46.0	2.0938628158844765	5.8	3	9.4392	9916.845069229745	Never	No	Yes	2.0	12.8	1483.0	4400.0	2536.57
2017-2020	110147.0	102.69341062358453	60.0	3	Female	1.0	College grade	Married	1.0	160.0	3.4	2	6.005360663442287	37.3	Obesity	327.2328076813808	53.13101788925712	896.6003470519335	105.0	8.772997524969995	33.0	3.5294117647058827	5.4	3	8.9846	11933.452954351413	Never	No	Yes	2.0	14.0	939.5161718547938	3470.4071716728968	2846.164500348851
2017-2020	124482.0	83.61759775558961	61.0	3	Male	3.0	College grade	Married	2.0	166.0	5.0	3	5.564311907567432	31.7	Obesity	269.36753448159146	46.83046587268478	939.8122811881392	114.0	8.497398564088058	38.0	4.173228346456693	5.3	2	8.283700000000003	60670.37846949964	Never	No	Yes	2.0	12.5	699.0	3474.0	2850.21
2017-2020	114141.0	99.83361157600136	60.0	3	Male	5.0	College grade	Married	2.0	164.0	5.0	3	4.4521569485551495	24.0	Over weight	211.68969757165547	34.098686656042794	795.6004467068052	111.0	8.820404065485645	39.0	3.607594936708861	5.7	3	9.8993	6785.30325488915	Never	No	Yes	1.0	13.1	784.5	5596.5	3398.7300000000005
2017-2020	116646.0	97.27831312332631	60.0	3	Female	2.0	College grade	Married	1.0	159.0	2.7	2	5.321134892293144	26.2	Over weight	233.73169387572463	37.83506784891345	843.9319939176927	104.0	8.921057018157429	41.0	3.733333333333333	5.6	3	9.558400000000002	16007.37005843248	Never	No	Yes	2.0	13.5	1479.0	2036.0	2248.865
2017-2020	118316.0	94.08894899177962	60.0	3	Female	2.0	High school grade	Married	2.0	165.0	5.0	3	4.64399246024579	26.6	Over weight	220.88639922740825	37.622293379742565	740.7167974092035	101.0	8.303999970955196	39.0	4.0	5.6	3	10.0444	7135.259660015038	Never	No	Yes	2.0	13.6	670.0	1544.5	3244.5750000000003
2017-2020	116961.0	99.12668769504944	60.0	3	Male	1.0	Lower than 12th grade	Married	1.0	160.0	1.99	2	5.5919480889009145	29.3	Obesity	268.64246161352537	50.992351227669495	971.8805778509792	88.0	9.16868469670735	37.0	6.75	5.4	2	8.642600000000002	10235.647923862489	Never	No	Yes	2.0	13.6	1229.5	2614.0	2654.675
2017-2020	117058.0	94.08894899177962	60.0	3	Female	5.0	College grade	Never married	2.0	169.0	2.8	2	4.964486063438223	28.2	Obesity	233.1854675080877	36.939930860245504	796.3035645754909	94.0	8.268988209506656	39.0	2.849462365591397	5.3	3	9.570700000000002	2879.438861151213	Never	No	Yes	2.0	12.5	1079.5	3780.5	3924.995
2017-2020	122415.0	98.78120337095568	60.0	3	Male	3.0	High school grade	Never married	2.0	158.0	1.54	2	5.886442145844899	34.6	Obesity	284.46317157544485	46.27959980547677	990.6882131456966	93.0	8.221478947267192	40.0	3.3928571428571432	5.7	2	7.172300000000002	14171.170507553075	Never	No	Yes	2.0	13.3	496.0	3304.5	2362.28
2017-2020	121415.0	100.36145308671232	60.0	3	Female	3.0	College grade	Married	2.0	161.0	1.68	2	3.725183496343712	20.6	Normal	168.55496262873578	25.94195397431352	603.8522447573155	98.0	8.182279739259018	41.0	2.4090909090909087	5.3	4	11.5957	14521.46068344972	Never	No	Yes	2.0	13.3	465.5	2848.5	2209.84
2017-2020	124148.0	99.99838858339405	60.0	3	Female	1.0	Lower than 12th grade	Married	2.0	161.0	3.04	2	6.116248609368081	35.9	Obesity	298.7128274006393	53.37363427720887	941.9022858426844	104.0	8.32069157104845	41.0	4.482758620689656	5.2	2	8.104800000000001	4414.87028245822	Never	No	Yes	2.0	13.2	929.0	2890.0	2441.645
2017-2020	112363.0	86.700161782722	59.0	2	Male	5.0	College grade	Married	1.0	154.0	5.0	3	4.951902194101253	24.7	Over weight	212.4033527175825	35.09163020463407	832.4147588284206	118.0	8.59932602095476	42.0	3.8562091503267975	5.9	3	9.1951	6966.099548141876	Never	No	Yes	1.0	13.7	893.5	2544.5	2888.61
2017-2020	116381.0	98.71754636500404	59.0	2	Male	3.0	College grade	Other	2.0	149.0	2.27	2	5.2634400295468895	26.2	Over weight	236.9788406879705	42.30978184960218	867.4149168693275	104.0	9.04499391938819	42.0	5.643564356435643	5.7	3	9.3863	35501.47296614736	Never	No	Yes	2.0	13.4	733.0	2806.5	1997.03
2017-2020	116522.0	84.6641790852021	59.0	2	Male	2.0	College grade	Married	1.0	149.0	2.66	2	5.292443073468386	31.2	Obesity	280.8746699473496	50.509591864569344	909.2417200218688	95.0	9.002393267543255	39.0	5.714285714285714	5.6	3	8.982400000000002	9428.226688987686	Never	No	Yes	1.0	14.2	1199.0	4844.5	4502.71
2017-2020	112820.0	89.9277705591563	59.0	2	Male	3.0	College grade	Married	2.0	151.0	5.0	3	5.179280895010856	31.1	Obesity	275.66944532876494	45.32452580244119	930.7167768334508	115.0	8.863969303175722	44.0	3.724137931034483	5.4	2	8.732600000000001	15346.729506340987	Never	No	Yes	1.0	13.4	1081.5	5030.0	2560.405
2017-2020	117950.0	83.56896710495053	59.0	2	Female	5.0	College grade	Married	2.0	165.0	4.62	3	3.9085607499818136	20.6	Normal	161.7762575960151	25.27709019737587	595.2738022222303	99.0	7.853216388156072	40.0	2.3175965665236054	5.4	4	11.360600000000002	4997.462457792712	Never	No	Yes	2.0	13.1	193.0	1779.0	1270.78
2017-2020	123508.0	94.58894239204834	59.0	2	Male	3.0	College grade	Other	1.0	166.0	0.75	1	4.624661620188888	26.6	Over weight	225.12565223351825	36.30297740555166	816.7152421253576	103.0	8.463370384718731	39.0	3.3928571428571432	5.7	3	9.3323	19010.36862839793	Never	No	Yes	2.0	13.6	788.0	3355.0	2985.78
2017-2020	109327.0	82.86124260706299	58.0	2	Female	1.0	College grade	Married	2.0	154.0	4.86	3	5.0809312610454205	23.7	Normal	212.5177604862636	34.29080471257642	831.2403543070309	98.0	8.966994113344454	43.0	3.733333333333333	5.6	3	9.729400000000002	0.0	Never	No	Yes	1.0	13.1	568.0	2343.0	2557.485
2017-2020	110038.0	98.49587580180284	58.0	2	Female	5.0	Lower than 12th grade	Other	1.0	159.0	4.14	3	5.7028908847172	25.7	Over weight	233.7973120184729	37.2530397746113	831.4814909917678	95.0	9.097171673870545	38.0	3.612903225806451	5.6	3	9.8464	7082.599368477244	Never	No	Yes	2.0	13.5	842.810533910534	4399.539682539683	3274.8123001443
2017-2020	121775.0	65.7014952927862	59.0	2	Male	4.0	College grade	Married	1.0	151.0	5.0	3	3.9308129941288414	27.2	Over weight	205.4422631168952	34.73197733989125	769.6531842504274	93.0	7.553024379297619	41.0	3.038674033149172	5.5	3	8.956500000000002	10118.942478921756	Never	No	Yes	1.0	14.3	573.0	3539.5	2319.94
2017-2020	120542.0	88.82774088552983	59.0	2	Male	3.0	College grade	Married	1.0	164.0	5.0	3	3.813118295538404	22.4	Normal	186.94352036088657	29.9664185870606	707.7147556519277	108.0	8.345692873253865	40.0	2.983425414364641	5.4	4	10.5506	21686.51280083109	Never	No	Yes	1.0	13.7	1627.0	5266.0	4348.895
2017-2020	118610.0	101.94758874054784	59.0	2	Male	3.0	College grade	Other	2.0	159.0	5.0	3	4.268095597783063	24.9	Over weight	200.19107835903844	34.4068279016243	808.8041157798903	94.0	8.039802343736485	43.0	3.732394366197183	5.3	3	9.183700000000002	36814.8125267104	Never	No	Yes	1.0	13.5	1109.5	5383.0	2768.82
2017-2020	119959.0	79.05173412084238	59.0	2	Male	3.0	College grade	Other	1.0	154.0	1.66	2	5.568913400759238	29.3	Obesity	267.96886872954167	47.71534270236709	1012.4284562580294	109.0	9.14569517848265	40.0	5.0495049504950495	5.1	2	8.384900000000002	18474.69479019401	Never	No	Yes	1.0	12.5	1467.0	9659.0	3346.985
2017-2020	116650.0	110.85477551832112	58.0	2	Female	5.0	College grade	Other	2.0	171.0	0.48	1	5.002689081609172	23.1	Normal	225.99737902591764	39.19357137611467	815.9385892104559	165.0	9.783436321468296	41.0	6.037735849056604	6.4	3	10.1256	3258.4761484719315	Never	No	Yes	2.0	12.1	947.0	3595.0	2471.955
2017-2020	114919.0	89.35918403372622	58.0	2	Female	4.0	Lower than 12th grade	Never married	1.0	160.0	2.15	2	6.094888363430402	38.2	Obesity	325.993208754217	62.30763783717711	1030.036133419738	124.0	8.533853632309345	36.0	6.593406593406593	6.0	2	6.989000000000002	11607.290647816992	Never	No	Yes	2.0	14.6	1634.5	4114.0	1024.97
2017-2020	113440.0	81.66469676678634	58.0	2	Female	2.0	College grade	Married	1.0	162.0	5.0	3	6.124642945675753	32.9	Obesity	296.68717484941806	48.16451608091637	1061.4006224856082	113.0	9.017847259860732	40.0	3.877551020408164	5.7	2	7.424300000000001	14310.300599348724	Never	No	Yes	1.0	14.0	1122.5	3353.0	2378.045
2017-2020	119588.0	104.60263876859663	58.0	2	Male	3.0	High school grade	Married	2.0	158.0	4.93	3	5.997601418784575	30.5	Obesity	287.7407734166208	45.47643481368453	1040.5838461591238	106.0	9.434123718577732	42.0	3.6774193548387095	5.7	2	8.090300000000001	67997.10859428298	Never	No	Yes	2.0	14.1	1126.0	3881.0	3973.16
2017-2020	113621.0	106.18217966382566	58.0	2	Female	3.0	Lower than 12th grade	Other	1.0	156.0	1.28	1	4.615402694172263	24.1	Over weight	195.7276770314932	31.865511428530866	736.6182699898932	102.0	8.121480374750751	40.0	3.03370786516854	5.4	3	10.0196	13481.38064630266	Never	No	Yes	2.0	13.2	556.0	2169.5	2445.715
2017-2020	112855.0	77.45230526901337	57.0	2	Male	5.0	College grade	Married	1.0	164.0	5.0	3	5.254999804766789	27.3	Over weight	242.00951228548328	42.62171932405092	874.9574674936704	117.0	8.864817299834552	38.0	5.855855855855856	6.5	2	8.693500000000002	5982.405329287257	Never	No	Yes	2.0	14.3	844.810533910534	3083.539682539683	2749.9323001443
2017-2020	110950.0	103.61646411238998	57.0	2	Male	3.0	High school grade	Never married	2.0	168.0	1.12	1	5.793439089422512	32.8	Obesity	285.1191811125009	48.36396115245464	1007.479057650575	101.0	8.69265796074698	41.0	4.651162790697675	6.0	2	7.421	8896.562328081047	Never	No	Yes	2.0	13.4	939.5161718547938	3470.4071716728968	2846.164500348851
2017-2020	120382.0	103.16031203721438	58.0	2	Female	5.0	High school grade	Married	1.0	159.0	4.69	3	5.248354110492567	26.6	Over weight	223.1902004455605	35.97092360281807	782.0047624633924	89.0	8.390609039306785	42.0	3.373493975903614	5.6	3	9.684400000000002	9828.044756189658	Never	No	Yes	2.0	13.1	341.0	2129.5	2840.975
2017-2020	113063.0	102.6284885488131	57.0	2	Female	2.0	College grade	Married	1.0	169.0	5.0	3	3.863637767097315	20.9	Normal	170.362866762119	28.73333839293012	601.5684003370519	102.0	8.151333337900432	41.0	3.5294117647058827	5.4	4	11.5406	24956.077958061986	Never	No	Yes	2.0	12.7	1181.0	1259.0	1861.895
2017-2020	121304.0	100.36738514860706	58.0	2	Male	2.0	College grade	Married	3.0	156.0	4.14	3	4.8011250707242805	28.1	Obesity	224.3681894216692	38.727564389273205	815.231037008983	103.0	7.984633075504241	43.0	3.333333333333333	4.9	3	9.269100000000002	16506.295895735504	Never	No	Yes	1.0	12.8	911.0	2197.0	2541.135
2017-2020	122223.0	103.61646411238998	57.0	2	Male	1.0	College grade	Married	1.0	154.0	5.0	3	6.056384752106288	36.9	Obesity	313.2364881534085	53.48713174383256	1147.6849105241415	135.0	8.48879371689454	38.0	4.275862068965518	6.2	1	5.573800000000002	20150.12114310771	Never	No	Yes	2.0	13.9	1604.5	5312.5	4843.42
2017-2020	112692.0	79.65464989461398	56.0	2	Male	4.0	Lower than 12th grade	Married	1.0	165.0	0.81	1	3.885933678779466	23.3	Normal	194.01911724763195	33.43459298250413	635.3501564804427	106.0	8.327000740241713	40.0	4.402985074626866	5.9	4	11.040100000000002	7829.729966038124	Never	No	Yes	2.0	15.2	317.5	2644.0	1529.44
2017-2020	112594.0	101.44074540397182	56.0	2	Female	3.0	High school grade	Married	1.0	150.0	5.0	3	6.04477510441064	38.1	Obesity	326.385731058346	52.897914476053074	967.1640167057024	103.0	8.566554620953962	44.0	3.5625	5.7	2	7.856300000000001	36933.46418024899	Never	No	Yes	2.0	13.0	939.5161718547938	3470.4071716728968	2846.164500348851
2017-2020	116881.0	76.28318164650821	56.0	2	Male	5.0	College grade	Married	2.0	153.0	5.0	3	3.985266346849549	21.3	Normal	167.22380076044985	27.733223644168724	679.8864387725331	107.0	7.850882664809852	40.0	3.064516129032258	5.7	4	10.2233	7587.095643125353	Never	No	Yes	1.0	13.3	1248.5	3678.5	3938.385
2017-2020	119806.0	75.4809068104294	56.0	2	Male	1.0	High school grade	Married	2.0	162.0	1.44	2	6.52851932525922	34.7	Obesity	318.1605934175517	58.06496101977515	1074.5942809376677	123.0	9.168893182062009	39.0	6.021505376344085	5.6	2	7.524400000000002	28864.511268646325	Never	No	Yes	2.0	13.7	1273.0	3915.0	3542.985
2017-2020	119292.0	104.0494974731224	56.0	2	Female	3.0	High school grade	Married	1.0	150.0	1.78	2	4.58798560633424	20.9	Normal	175.17070548692038	29.329999127605983	706.5497833754731	97.0	8.381373468273702	37.0	3.793103448275862	5.5	4	10.540500000000002	15145.195371418697	Never	No	Yes	2.0	12.7	465.5	1810.5	1196.21
2017-2020	117454.0	84.27192674301895	56.0	2	Male	1.0	College grade	Married	1.0	154.0	5.0	3	4.516422945381493	26.0	Over weight	234.9820487722476	38.96520940652433	828.7636104775039	110.0	9.037771106624906	41.0	4.029850746268656	5.4	3	9.9296	16109.683394890108	Never	No	Yes	1.0	13.6	861.310533910534	3655.039682539683	2753.6423001443
2017-2020	124287.0	66.93885455215262	56.0	2	Male	3.0	College grade	Other	2.0	157.0	4.15	3	5.082708114288645	32.0	Obesity	258.29398508066845	42.05518768455549	852.3701507662058	105.0	8.071687033770889	43.0	2.8260869565217392	5.2	2	8.788800000000002	155379.04392353343	Never	No	Yes	1.0	12.4	1986.5	4115.0	3015.36
2017-2020	110010.0	102.78918416545584	55.0	2	Female	3.0	College grade	Married	1.0	156.0	5.0	3	4.399092019167703	23.8	Normal	199.9624196897369	33.19304299485741	764.5621929313469	99.0	8.40178233990491	39.0	3.4	5.1	4	10.1579	62665.71007023398	Never	No	Yes	2.0	13.2	662.5	3808.0	2148.495
2017-2020	116900.0	87.82907112305413	55.0	2	Male	4.0	High school grade	Never married	1.0	171.0	0.35	1	5.444497695440377	35.4	Obesity	295.0062790979961	54.767770507328194	965.853891171123	114.0	8.333510708982942	39.0	6.116504854368932	6.3	2	7.2557	4571.1401726602735	Never	No	Yes	2.0	14.5	224.5	1344.0	1371.58
2017-2020	114879.0	103.73907741093174	55.0	2	Male	5.0	College grade	Married	2.0	161.0	0.48	1	4.171589650006444	23.7	Normal	200.78856185484045	35.726290465232125	685.3921794960588	121.0	8.472091217503817	44.0	5.042016806722689	6.0	4	10.571000000000002	4963.591179662642	Never	No	Yes	1.0	13.7	428.0	4516.0	1774.255
2017-2020	117437.0	101.20416423930008	55.0	2	Male	2.0	College grade	Married	3.0	156.0	4.81	3	4.269305424746677	25.3	Over weight	198.794263909646	33.67335336113546	753.5324074677886	94.0	7.85748078694253	44.0	3.4375	5.5	3	9.4965	17228.60956749345	Never	No	Yes	2.0	13.2	983.5	3041.5	2348.62
2017-2020	114798.0	106.36695635004452	55.0	2	Female	5.0	College grade	Married	2.0	154.0	3.65	3	4.025851575068669	20.6	Normal	170.98833075824476	28.1825140968555	644.9414223260007	97.0	8.300404405740036	41.0	3.4177215189873418	5.4	4	11.1896	5208.497973491915	Never	No	Yes	2.0	12.9	939.5161718547938	3470.4071716728968	2846.164500348851
2017-2020	116510.0	97.06075278137192	55.0	2	Female	3.0	College grade	Married	2.0	171.0	5.0	3	5.971105652193079	40.2	Obesity	348.90834404388545	55.40718422506737	952.9884620900152	105.0	8.679312040892672	41.0	3.0994152046783627	5.3	2	8.355700000000002	42846.938177365686	Never	No	Yes	2.0	12.9	1679.0	1284.0	5667.11
2017-2020	112512.0	103.15684229479876	55.0	2	Female	1.0	College grade	Married	2.0	151.0	5.0	3	4.590372596541372	28.3	Obesity	225.90238261522487	32.986311723627125	758.3295529486347	101.0	7.982416346827733	40.0	1.639344262295082	5.0	3	9.853000000000002	4148.158192304793	Never	No	Yes	2.0	15.0	532.0	2521.5	2821.535
2017-2020	120500.0	69.87239146985787	55.0	2	Female	4.0	College grade	Married	2.0	159.0	5.0	3	4.102128626822531	26.9	Over weight	204.16673667771343	35.376338016460615	689.1576093061852	86.0	7.589841512182657	35.0	3.6774193548387095	5.7	3	9.845300000000002	7840.397440136184	Never	No	Yes	1.0	13.4	732.0	2282.0	3006.12
2017-2020	120571.0	107.25467391513683	55.0	2	Female	5.0	College grade	Never married	1.0	154.0	5.0	3	4.106827709301206	22.5	Normal	173.3125932756732	29.42113128936084	637.7903432544773	103.0	7.702781923363253	43.0	3.125	5.5	4	10.675500000000005	8587.053880062927	Never	No	Yes	2.0	13.0	939.5161718547938	3470.4071716728968	2846.164500348851
2017-2020	120965.0	93.96315082535236	55.0	2	Female	3.0	College grade	Married	2.0	151.0	5.0	3	4.152857340717544	23.6	Normal	192.4936413354872	31.01313250869648	681.0686038776772	84.0	8.156510226079966	41.0	3.0635838150289016	5.3	4	10.7227	16170.141657776254	Never	No	Yes	1.0	12.2	1264.5	3008.0	3776.875
2017-2020	120432.0	81.95272616847748	55.0	2	Male	1.0	College grade	Married	2.0	155.0	3.31	2	5.018435684724216	26.5	Over weight	246.0643678782692	44.59671126107565	868.1893734572893	110.0	9.285447844462988	43.0	5.591397849462365	5.2	3	9.877800000000002	10128.08198507612	Never	No	Yes	2.0	13.2	432.0	3248.0	1777.06
2017-2020	112089.0	104.17727330165486	54.0	2	Female	3.0	High school grade	Other	2.0	154.0	1.68	2	4.493269600314601	27.2	Over weight	202.31603084050383	34.94510798590127	725.2137134907767	103.0	7.438089369136171	40.0	3.152173913043478	5.8	3	9.1872	23154.46364355208	Never	No	Yes	2.0	15.8	847.5	4156.5	2030.25
2017-2020	109300.0	107.47239525939187	54.0	2	Female	5.0	College grade	Married	1.0	169.0	5.0	3	4.602527215968878	29.6	Obesity	232.466702467696	39.616682342249234	665.9856881506965	103.0	7.853604813097837	42.0	3.3128834355828225	5.4	4	10.5506	14205.868579658252	Never	No	Yes	2.0	13.0	177.0	1222.0	1334.2799999999995
2017-2020	109917.0	105.75883970808276	54.0	2	Female	3.0	College grade	Other	1.0	151.0	4.0	3	3.504543267335269	22.3	Normal	164.9861091522171	28.197973849481183	592.6182665063941	99.0	7.398480231041125	41.0	2.8272251308900525	5.4	4	10.9736	55250.97015380512	Never	No	Yes	1.0	12.1	828.5	3239.5	2724.9300000000003
2017-2020	114117.0	86.20849678187895	54.0	2	Female	3.0	College grade	Married	2.0	165.0	5.0	3	4.655036826947751	24.6	Over weight	218.98031773458803	35.764373417061584	740.6163591673871	102.0	8.901638932300326	43.0	3.655172413793104	5.3	4	10.7497	41889.61289132389	Never	No	Yes	2.0	13.5	902.5	2068.0	3340.235
2017-2020	122569.0	107.0305457335928	54.0	2	Female	1.0	College grade	Married	2.0	152.0	1.88	2	5.101681143546324	28.1	Obesity	260.42405214590707	45.938680816569565	803.5147801085461	119.0	9.267759862843668	40.0	5.728155339805825	5.9	3	10.1041	6014.609006080075	Never	No	Yes	2.0	13.5	690.5	2670.5	1797.47
2017-2020	121730.0	99.29630760846462	54.0	2	Female	2.0	College grade	Married	2.0	153.0	1.72	2	6.159080147057663	35.6	Obesity	320.38644852751486	57.25099075719909	1008.8573280880454	100.0	8.99961934066053	42.0	5.643564356435643	5.7	2	7.928300000000002	17438.8988808281	Never	No	Yes	2.0	13.3	349.5	871.5	1836.895
2017-2020	118103.0	89.43859038783556	54.0	2	Male	5.0	College grade	Married	2.0	155.0	5.0	3	5.272393969306325	31.5	Obesity	293.5701697575611	53.15786714441856	990.6828268326584	111.0	9.319687928811463	42.0	6.021505376344085	5.6	2	8.505400000000002	4781.895395217518	Never	No	Yes	2.0	13.4	902.0	4610.5	3347.2
2017-2020	121962.0	101.49249629792372	54.0	2	Male	1.0	High school grade	Married	1.0	158.0	0.06	1	5.54082159011337	33.9	Obesity	289.05002080693487	53.67256851755697	987.3744073582023	103.0	8.526549286340263	40.0	5.520833333333333	5.3	2	7.815700000000002	10573.977044455356	Never	No	Yes	2.0	12.7	983.310533910534	3152.039682539683	3099.5673001443
2017-2020	118055.0	103.71019512570068	53.0	2	Female	4.0	College grade	Other	1.0	172.0	1.04	1	6.056475956578971	49.8	Obesity	395.7767863454199	63.47391995421028	1002.9524184094776	101.0	7.947325027016463	38.0	2.8217821782178216	5.7	2	6.6593	10715.33069128233	Never	No	Yes	2.0	13.6	850.5	3001.5	2621.395
2017-2020	118687.0	60.74650623993969	53.0	2	Female	3.0	College grade	Never married	1.0	163.0	4.78	3	5.233926225187404	26.3	Over weight	226.5470654140168	36.45572587279552	880.3463910765214	102.0	8.613956859848546	38.0	3.4355828220858897	5.6	3	8.874400000000001	6616.351720514726	Never	No	Yes	1.0	14.7	518.0	1043.0	622.155
2017-2020	116104.0	98.27559241352726	53.0	2	Female	5.0	College grade	Other	1.0	161.0	5.0	3	4.443203651172241	23.9	Normal	197.2147677741736	30.21028583761315	733.5729228085369	108.0	8.251663923605589	41.0	2.368421052631579	5.4	4	10.1816	9150.222057041869	Never	No	Yes	1.0	13.1	641.0	2066.0	3519.99
2017-2020	123318.0	106.41863524661174	53.0	2	Female	2.0	High school grade	Married	1.0	171.0	0.99	1	5.21960730951001	27.3	Over weight	244.3690091490734	42.40331546927179	797.5559968931295	105.0	8.951245756376315	39.0	4.736842105263158	5.4	4	10.163600000000002	13157.151973408212	Never	No	Yes	2.0	13.6	739.0	1745.5	3518.855
2017-2020	123070.0	99.4673529631374	53.0	2	Male	3.0	College grade	Married	3.0	156.0	4.97	3	5.417214036945865	31.0	Obesity	271.8691695676213	45.68546908687823	899.799251536708	111.0	8.769973211858753	40.0	3.880597014925373	5.2	3	9.058800000000002	76720.007838084	Never	No	Yes	1.0	12.6	1022.0	1828.5	4791.975
2017-2020	122703.0	95.13922000175728	53.0	2	Female	3.0	High school grade	Married	2.0	151.0	2.61	2	4.199588996820909	25.2	Over weight	202.9018208324172	32.415835851507275	690.8323899770395	86.0	8.051659556841953	40.0	2.6881720430107525	5.0	4	10.681	26534.80094386131	Never	No	Yes	2.0	13.2	747.5	3430.0	2817.855
2017-2020	116616.0	82.5692717932388	52.0	2	Male	4.0	High school grade	Never married	2.0	157.0	0.62	1	4.98927838010881	27.8	Over weight	235.7932962439424	43.412319162847496	856.6590978646826	127.0	8.481773246184977	39.0	5.943396226415094	6.3	2	8.596700000000002	23660.615458318425	Never	No	Yes	2.0	13.3	255.5	2140.5	930.66
2017-2020	115428.0	87.40218530148034	52.0	2	Male	4.0	High school grade	Married	2.0	167.0	2.62	2	4.750904642785401	26.1	Over weight	225.6015548245452	37.62038729333604	847.086297808637	117.0	8.643737732741194	40.0	4.275862068965518	6.2	3	8.921800000000001	5351.919415712365	Never	No	Yes	2.0	15.1	532.0	3044.0	1460.0549999999998
2017-2020	113865.0	81.23365023613746	52.0	2	Female	3.0	College grade	Married	2.0	153.0	5.0	3	5.171011462893933	34.0	Obesity	269.529028250533	49.79940345851264	875.9693418142323	63.0	7.927324360309794	36.0	5.9405940594059405	6.0	2	7.907000000000001	115639.6526329076	Never	No	Yes	2.0	16.9	939.5161718547938	3470.4071716728968	2846.164500348851
2017-2020	115961.0	98.79783384720038	52.0	2	Male	3.0	College grade	Married	2.0	159.0	5.0	3	5.703983171518738	36.4	Obesity	323.184913396626	61.31263149773807	1059.2296749510297	99.0	8.87870641199522	43.0	6.987951807228916	5.8	2	7.225200000000001	30707.53868481664	Never	No	Yes	2.0	13.2	1339.5	4123.0	4535.205
2017-2020	114480.0	107.50300387611937	52.0	2	Female	4.0	High school grade	Married	2.0	160.0	1.72	2	4.047530179136411	26.2	Over weight	191.2369823230229	34.60444806472202	653.2713709126166	102.0	7.2991214627108	41.0	3.5625	5.7	3	9.9623	0.0	Never	No	Yes	2.0	20.9	663.810533910534	2600.539682539683	1980.1373001443003
2017-2020	116846.0	65.49398352436853	52.0	2	Male	4.0	High school grade	Other	1.0	150.0	2.8	2	4.645460460865628	29.2	Obesity	246.4444985787561	47.14690324272378	833.8601527253803	104.0	8.439880088313567	38.0	6.25	5.5	3	9.235500000000002	5683.662192718755	Never	No	Yes	2.0	14.2	882.0	4123.0	2166.905
2017-2020	116867.0	97.28727667403513	52.0	2	Female	1.0	College grade	Married	2.0	159.0	5.0	3	5.089541023871085	30.9	Obesity	261.3218706729472	40.40412030093455	842.3190394506647	88.0	8.457018468380168	37.0	2.783505154639176	5.4	3	9.218600000000002	8393.44329345704	Never	No	Yes	1.0	18.5	671.5	2485.5	3760.865
2017-2020	121559.0	95.732763133183	52.0	2	Female	5.0	High school grade	Married	3.0	156.0	5.0	3	4.253252461104394	25.0	Over weight	196.24284394012176	30.61713944106619	630.332014735671	95.0	7.84971375760487	39.0	2.260869565217392	5.2	4	11.0658	8285.823882585282	Never	No	Yes	1.0	13.1	908.0	6040.0	2381.78
2017-2020	114620.0	80.61428652935463	51.0	2	Female	3.0	College grade	Married	3.0	156.0	4.97	3	4.974356861082099	31.5	Obesity	272.2249584640564	48.20426304133383	852.1073303033636	103.0	8.642062173462106	39.0	4.954954954954954	5.5	3	9.253500000000004	67012.53043301556	Never	No	Yes	2.0	13.3	1208.5	3861.5	3360.055
2017-2020	116435.0	106.53050320871652	51.0	2	Female	5.0	College grade	Married	2.0	164.0	5.0	3	5.032585095813197	28.9	Obesity	242.18857002031496	40.548777887625015	758.4105739390486	109.0	8.38022733634308	42.0	3.6666666666666665	5.5	3	9.982500000000002	7577.746053171291	Never	No	Yes	2.0	13.8	608.0	3112.5	1568.455
2017-2020	117849.0	101.16635950138888	51.0	2	Female	5.0	College grade	Married	2.0	171.0	4.57	3	5.292539511520619	26.8	Over weight	236.54468539726733	40.25073815951719	865.8594640847733	98.0	8.826294231241318	38.0	4.435483870967742	5.5	3	9.298500000000002	5186.216054698265	Never	No	Yes	1.0	13.7	566.0	2028.5	2295.5
2017-2020	115332.0	106.92929997782062	51.0	2	Female	3.0	College grade	Married	1.0	170.0	5.0	3	3.444643923806948	19.1	Normal	145.81584120050093	23.294855387702828	543.5648111767364	94.0	7.63433723562832	40.0	2.311111111111112	5.2	4	11.8848	89613.14432071675	Never	No	Yes	2.0	13.2	953.5	1391.0	1559.735
2017-2020	118358.0	87.94745955069466	51.0	2	Male	3.0	College grade	Married	1.0	159.0	5.0	3	4.247545207756899	25.2	Over weight	218.29512404892253	42.19139286705944	769.2304371247747	98.0	8.662504922576291	39.0	6.374999999999999	5.1	4	10.355900000000002	106119.0498615722	Never	No	Yes	1.0	12.8	696.5	3470.5	1739.97
2017-2020	121948.0	27.6842067955454	51.0	2	Female	4.0	College grade	Never married	1.0	163.0	0.0	1	5.388309663943454	24.5	Over weight	224.158233918391	36.1223791502875	866.4401939621073	96.0	9.149315670138408	25.0	4.081632653061225	6.0	3	9.329	8089.114987725229	Never	No	Yes	2.0	18.7	322.0	2600.5	1535.16
2017-2020	122392.0	82.8957770560832	51.0	2	Female	4.0	College grade	Married	1.0	170.0	1.58	2	5.151476795822469	38.0	Obesity	301.6880350823583	56.599093014271496	820.1151058949371	110.0	7.9391588179567965	37.0	5.405405405405405	6.0	2	8.555000000000003	8905.578068627037	Never	No	Yes	1.0	19.1	456.0	2523.0	2328.9700000000003
2017-2020	110415.0	93.94154215971132	50.0	2	Male	5.0	College grade	Married	1.0	155.0	4.98	3	5.194710589368843	26.3	Over weight	230.60122829347364	36.70024124938941	839.9847023009419	119.0	8.768107539675803	46.0	3.5087719298245617	6.0	3	9.23	3704.581700336776	Never	No	Yes	2.0	14.6	756.0	3634.0	4467.67
2017-2020	112375.0	106.2397055420496	50.0	2	Male	5.0	College grade	Married	1.0	169.0	5.0	3	5.4454476589144285	28.8	Obesity	259.8654749996508	48.685993196299606	902.3106770821208	107.0	9.023106770821208	37.0	6.823529411764706	5.8	3	8.962200000000001	9364.86460228153	Never	No	Yes	2.0	13.4	1371.0	4328.5	4061.095
2017-2020	114934.0	62.29799542506679	50.0	2	Male	3.0	High school grade	Other	2.0	149.0	1.02	1	5.143691168054461	25.8	Over weight	231.01891635069745	36.43253379809917	877.5137132700909	137.0	8.95422156398052	41.0	3.6363636363636367	6.4	2	8.8116	36903.7395308686	Never	No	Yes	2.0	13.5	1454.5	3487.5	2645.14
2017-2020	110835.0	111.59884422240982	50.0	2	Female	4.0	Lower than 12th grade	Married	1.0	170.0	0.6	1	5.815247851038228	34.2	Obesity	297.78177596340913	48.977028666456505	961.260469776619	107.0	8.707069472614302	34.0	3.741496598639456	5.5	2	8.191500000000001	4075.903576140962	Never	No	Yes	2.0	17.8	563.0	2029.5	2358.14
2017-2020	109991.0	96.29494657209744	50.0	2	Male	3.0	High school grade	Other	2.0	153.0	2.47	2	4.710906148165896	29.1	Obesity	247.2921018251844	42.8452217502133	827.7062102327477	109.0	8.498010371999463	40.0	4.251968503937008	5.4	3	9.4166	139067.28759595563	Never	No	Yes	2.0	13.9	943.0	4356.0	4329.504999999999
2017-2020	109496.0	93.94154215971132	50.0	2	Male	3.0	College grade	Married	2.0	153.0	5.0	3	5.834460976831048	38.5	Obesity	306.43212446448126	53.50995507061719	1057.7877750994692	108.0	7.959275960116396	36.0	3.5172413793103448	5.1	2	6.386900000000001	113872.85786113524	Never	No	Yes	1.0	12.9	856.5	5826.0	3517.17
2017-2020	124394.0	84.60596476455257	50.0	2	Female	4.0	High school grade	Married	2.0	151.0	1.49	2	4.741385227362582	31.4	Obesity	248.5992004497573	45.88144098055764	757.6733593325407	98.0	7.917171988845776	42.0	5.526315789473685	6.3	3	9.073700000000002	4792.791532991511	Never	No	Yes	2.0	16.2	291.5	556.0	2246.365
2017-2020	120330.0	109.06841544306236	50.0	2	Male	3.0	College grade	Married	2.0	168.0	5.0	3	5.462622074892665	30.4	Obesity	272.3317974391188	48.64351236397416	937.9322102590704	116.0	8.95828281049733	40.0	5.825242718446602	6.0	2	8.429000000000002	25510.681334116707	Never	No	Yes	2.0	14.3	2030.5	3989.0	3901.085
2017-2020	123077.0	105.1197667153452	50.0	2	Male	5.0	College grade	Married	1.0	159.0	5.0	3	4.822143147016428	27.5	Over weight	223.20967968252555	35.92736347193674	817.3532634192845	100.0	8.116715624819111	42.0	2.903225806451613	5.4	3	9.1196	7489.544819368819	Never	No	Yes	1.0	12.9	2304.5	5863.5	4865.075000000001
2017-2020	121866.0	93.91765822093848	50.0	2	Female	3.0	College grade	Other	1.0	170.0	1.53	2	3.768113046435423	20.6	Normal	176.2621264341321	25.98305251255212	587.825635243926	100.0	8.556413904569519	43.0	2.166666666666667	5.2	4	12.109800000000002	17334.947364033807	Never	No	Yes	2.0	12.4	849.5	2189.0	2332.205
2017-2020	124685.0	84.60596476455257	50.0	2	Female	5.0	College grade	Other	1.0	161.0	1.22	1	5.420489138368462	35.1	Obesity	292.8336771299283	49.47903919997007	863.4839197420961	100.0	8.34283980427146	37.0	3.661971830985916	5.2	3	8.977800000000002	6642.036800756616	Never	No	Yes	2.0	13.3	1011.0	2206.0	2467.4750000000004
2017-2020	124761.0	100.12642113060136	50.0	2	Female	5.0	High school grade	Married	2.0	169.0	2.09	2	3.788563883711116	23.0	Normal	173.02764111566452	27.3096059791162	631.1747430262719	100.0	7.52294091807237	43.0	2.23938223938224	5.8	4	10.4112	6215.485110898555	Never	No	Yes	2.0	14.0	823.5	4911.5	2541.78
2017-2020	109530.0	106.69730859722462	49.0	2	Female	1.0	High school grade	Married	2.0	164.0	1.78	2	6.816367884268396	32.8	Obesity	288.786786030171	49.732524171799874	1056.5370220616014	112.0	8.804475183846678	34.0	4.754098360655738	5.8	2	7.162200000000002	16930.386676149526	Never	No	Yes	2.0	16.0	852.0	2627.0	1784.6799999999998
2017-2020	117147.0	112.295073679221	49.0	2	Female	5.0	Lower than 12th grade	Married	2.0	150.0	2.29	2	4.706019013003273	21.7	Normal	193.23341887301703	29.548591458343992	685.6669701945767	106.0	8.904765846682814	45.0	2.931937172774869	5.6	4	11.142400000000002	2987.5897682481645	Never	No	Yes	2.0	13.7	548.310533910534	2440.539682539683	2056.4523001443004
2017-2020	115230.0	107.68331751995156	49.0	2	Male	3.0	College grade	Married	1.0	171.0	5.0	3	3.586245738501685	20.6	Normal	164.37790833769552	26.086324178024714	631.1792499762968	99.0	7.979510113480364	47.0	2.560386473429952	5.3	4	11.1187	23103.86944178381	Never	No	Yes	2.0	12.4	1731.5	4027.5	3740.625
2017-2020	109482.0	93.63206839188908	48.0	2	Female	3.0	College grade	Married	2.0	158.0	5.0	3	4.3917416395905855	27.8	Over weight	235.3110184993968	37.78014256662983	792.2701917821416	102.0	8.464425125877582	34.0	3.391812865497076	5.8	3	9.538200000000002	47534.2772725548	Never	No	Yes	2.0	13.4	1221.0	4543.5	5422.905000000001
2017-2020	112797.0	79.9226973326412	48.0	2	Female	4.0	College grade	Other	2.0	163.0	1.96	2	4.293291600971842	26.9	Over weight	220.8303962733026	38.55100772111994	738.0168262070597	105.0	8.209308411646937	45.0	4.242424242424242	5.6	3	9.9814	5963.145036436581	Never	No	Yes	1.0	13.1	1127.5	4168.5	3804.64
2017-2020	124248.0	109.09923753370651	49.0	2	Female	3.0	College grade	Married	1.0	151.0	4.64	3	3.960717439830536	24.1	Over weight	177.28634502487304	30.23105070224864	628.961929445089	87.0	7.356279876550748	43.0	2.8260869565217392	5.2	4	10.5978	45122.15221863267	Never	No	Yes	2.0	13.2	737.5	2335.0	3102.37
2017-2020	116836.0	96.59659764328217	48.0	2	Female	4.0	College grade	Never married	2.0	156.0	2.4	2	5.442166272146124	45.1	Obesity	332.73692676107703	59.29033731328786	891.9710520047497	100.0	7.377758908227872	34.0	3.7423312883435584	6.1	2	6.915900000000001	4163.376740278456	Never	No	Yes	2.0	15.3	650.5	3143.5	1993.975
2017-2020	119624.0	71.02953568956573	48.0	2	Male	4.0	College grade	Married	2.0	172.0	2.92	2	6.180062499038391	37.9	Obesity	342.0829989962626	62.457623850530254	1062.3527435846993	126.0	9.025936648977904	38.0	6.354166666666667	6.1	2	7.203900000000001	9991.758290383914	Never	No	Yes	2.0	14.1	244.5	3432.5	2841.84
2017-2020	114438.0	75.348504628024	48.0	2	Male	5.0	College grade	Married	2.0	171.0	5.0	3	5.169919230580907	26.5	Over weight	250.2740867909324	47.14492259371375	888.7091157368579	117.0	9.444305161921976	41.0	7.125	5.7	3	9.5483	4016.362926297656	Never	No	Yes	1.0	13.5	650.0	4111.5	2803.9750000000004
2017-2020	116360.0	91.7371709243142	48.0	2	Male	3.0	College grade	Married	2.0	149.0	5.0	3	4.583830760034551	26.4	Over weight	228.3130463809177	35.767996976225305	870.0110782545577	95.0	8.648221453822641	43.0	3.1460674157303368	5.6	3	9.018400000000003	65006.674400356285	Never	No	Yes	1.0	13.8	674.0	2781.0	3118.08
2017-2020	119149.0	90.65897096731084	48.0	2	Male	3.0	High school grade	Married	1.0	164.0	1.81	2	3.8604026789272887	24.9	Over weight	193.2356290274141	33.5790930063184	679.8169117590955	102.0	7.76046702921342	43.0	3.419354838709677	5.3	4	10.3537	17163.97363681335	Never	No	Yes	1.0	12.7	1401.5	4566.0	3834.415
2017-2020	117701.0	110.87037412282724	48.0	2	Male	3.0	Lower than 12th grade	Married	2.0	167.0	5.0	3	5.486068812592654	30.3	Obesity	285.25332344737075	48.79120284497765	997.9159170106038	109.0	9.41430110387362	44.0	4.561403508771931	5.2	2	8.752800000000002	28321.01013054644	Never	No	Yes	2.0	13.0	520.5	2909.0	3193.265
2017-2020	122587.0	71.71747144599844	48.0	2	Male	4.0	College grade	Other	1.0	156.0	1.93	2	4.227951200333727	23.8	Normal	198.4459833073475	32.564165016994835	747.9245673390365	110.0	8.338066525518801	41.0	3.4939759036144578	5.8	3	9.8892	5043.57693507876	Never	No	Yes	2.0	13.1	1063.5	5408.5	3150.05
2017-2020	119007.0	88.10586920714	47.0	2	Male	4.0	College grade	Other	2.0	159.0	3.66	3	3.688540457645517	23.4	Normal	181.88241356536847	34.53466056470481	652.1339529117275	95.0	7.772752716468742	43.0	5.471698113207546	5.8	4	10.4112	3005.3040677043514	Never	No	Yes	2.0	14.1	1188.0	4713.5	5428.605
2017-2020	115657.0	NA	47.0	2	Male	1.0	Lower than 12th grade	Married	1.0	170.0	2.39	2	5.326824696552457	29.9	Obesity	271.4222060766421	49.20901156298197	920.4753075642644	113.0	9.077665755071642	42.17869158878505	5.9375	5.7	3	8.891300000000001	9310.357841501138	Never	No	Yes	2.0	12.9	817.310533910534	3106.039682539683	2209.9323001443
2017-2020	121579.0	77.81950603764923	48.0	2	Female	3.0	College grade	Married	2.0	149.0	5.0	3	4.165498361725966	26.3	Over weight	210.35622091356345	34.29635555508767	691.0561782103377	93.0	7.998335395952982	37.0	3.202247191011236	5.7	4	10.2413	77961.81663635388	Never	No	Yes	1.0	16.4	871.0	3553.5	2282.735
2017-2020	117996.0	90.16278735178363	47.0	2	Male	1.0	College grade	Other	2.0	165.0	0.21	1	5.271082712888199	31.6	Obesity	272.2010367712141	47.55755497572159	937.1985063515218	108.0	8.613956859848546	40.0	4.705882352941177	5.6	2	8.280400000000002	16064.719223749127	Never	No	Yes	2.0	12.6	1816.0	5412.0	2334.425
2017-2020	118267.0	110.89849120736292	47.0	2	Female	2.0	Lower than 12th grade	Never married	1.0	149.0	0.75	1	6.521851971249777	31.7	Obesity	306.145508346948	53.08355950909952	1056.540019342464	115.0	9.657587014099304	37.0	5.188679245283018	5.5	2	8.281500000000001	8806.55260514097	Never	No	Yes	2.0	13.7	376.0	1645.5	1387.71
2017-2020	115615.0	112.25455726091992	47.0	2	Female	1.0	College grade	Married	1.0	159.0	2.98	2	3.546502157776176	19.7	Normal	150.3009513529617	24.96908606032725	569.9228967546314	98.0	7.629489916393995	41.0	2.628865979381444	5.1	4	11.624900000000002	37266.3736586544	Never	No	Yes	1.0	13.4	927.0	3939.5	2853.025
2017-2020	123647.0	107.36295894266918	48.0	2	Female	4.0	College grade	Married	1.0	149.0	4.31	3	4.99554170827254	32.6	Obesity	260.4375614578808	49.59232178218326	801.2848900069155	88.0	7.988882253309227	33.0	5.625000000000001	5.4	3	9.155600000000002	6574.524050096166	Never	No	Yes	2.0	14.9	709.5	2690.0	1671.765
2017-2020	110464.0	92.78689431000524	47.0	2	Female	3.0	College grade	Married	2.0	165.0	5.0	3	3.8262419050440095	21.7	Normal	171.9209315605151	24.59117704978616	684.5146768123735	89.0	7.922623574217286	35.0	1.6564417177914113	5.4	4	10.4066	41148.731456547	Never	No	Yes	1.0	13.7	629.5	1676.0	5087.8150000000005
2017-2020	122504.0	94.5517922573854	47.0	2	Male	4.0	Lower than 12th grade	Never married	1.0	172.0	0.0	1	4.598893180159177	26.7	Over weight	231.76032592583985	38.69302310311163	802.0469706197605	107.0	8.680162019694377	42.0	4.0	5.6	3	9.7564	17151.51951285075	Never	No	Yes	2.0	13.5	1144.5	4206.0	3325.215
2017-2020	109637.0	82.02777833752964	46.0	2	Female	4.0	College grade	Married	1.0	166.0	3.08	2	4.3961885018573055	29.7	Obesity	242.4013154260716	42.14784461765827	762.2990862220568	96.0	8.161660452056282	38.0	4.242424242424242	5.6	3	9.6664	18405.76273821512	Never	No	Yes	2.0	13.4	575.0	2802.0	4111.17
2017-2020	111700.0	108.70674387954077	46.0	2	Female	3.0	College grade	Other	1.0	164.0	5.0	3	3.595745559971644	19.7	Normal	156.70113376887775	25.367157826625288	588.6235481673581	89.0	7.954372272531867	40.0	2.9891304347826084	5.5	4	11.4675	64749.11793997545	Never	No	Yes	1.0	18.7	1212.0	3034.0	2692.77
2017-2020	122786.0	73.43678718763796	47.0	2	Female	3.0	Lower than 12th grade	Other	1.0	164.0	3.33	2	4.862761219638431	28.4	Obesity	234.48027675087164	37.559669835586895	776.0966906542935	107.0	8.256347772918016	41.0	2.903225806451613	5.4	3	9.722600000000002	69039.23121209718	Never	No	Yes	2.0	13.4	1275.5	3766.0	3396.56
2017-2020	112275.0	109.49166170364067	46.0	2	Female	4.0	College grade	Married	1.0	164.0	2.03	2	4.533430596245917	35.9	Obesity	278.9510130293004	48.887893199354814	733.5090704725894	103.0	7.7702232041587855	36.0	3.6	5.4	3	9.6866	0.0	Never	No	Yes	2.0	13.8	379.5	1348.5	2802.675
2017-2020	122672.0	94.5517922573854	47.0	2	Male	3.0	College grade	Married	1.0	151.0	4.64	3	4.876634820843419	31.1	Obesity	263.0594804666011	41.24183714554591	872.917632930972	115.0	8.458504195067558	46.0	2.6903553299492384	5.3	3	8.9497	36892.42659078889	Never	No	Yes	2.0	13.4	653.0	2765.5	3080.37
2017-2020	111145.0	92.88537911132154	46.0	2	Male	1.0	College grade	Married	1.0	162.0	1.74	2	4.4166997989023695	27.0	Over weight	229.37738488029623	38.447047833032656	799.4226636013288	95.0	8.495458699270232	41.0	3.714285714285715	5.2	3	9.823800000000002	15843.925935579073	Never	No	Yes	1.0	12.8	1253.0	7498.5	4471.514999999999
2017-2020	124535.0	109.62276551056073	47.0	2	Female	3.0	College grade	Married	2.0	161.0	3.98	3	5.350360782317752	31.1	Obesity	257.23720150765973	42.49655134329623	945.4087502355468	92.0	8.271292652979412	38.0	3.225806451612903	5.0	2	8.116000000000001	58448.339904684886	Never	No	Yes	2.0	13.2	917.0	2470.0	2954.74
2017-2020	109740.0	91.79368410094573	46.0	2	Male	4.0	High school grade	Other	2.0	167.0	1.2	1	5.715012538106183	28.0	Obesity	280.03561436720304	49.029532516961005	1040.1322819353254	117.0	10.001271941685822	44.0	4.653465346534653	4.7	3	9.2083	5656.303222486973	Never	No	Yes	2.0	12.5	958.5	3421.5	2432.95
2017-2020	117903.0	108.70674387954077	46.0	2	Female	5.0	College grade	Married	2.0	152.0	3.85	3	6.679804390179507	35.0	Obesity	332.7669163199731	58.29588628996051	1116.1953135989957	106.0	9.50762618057066	38.0	5.242718446601942	5.4	2	7.6166	5371.9826364308	Never	No	Yes	2.0	22.2	818.0	2472.5	2718.78
2017-2020	114538.0	87.99265966748523	46.0	2	Female	3.0	College grade	Married	2.0	162.0	5.0	3	4.381920827227388	27.4	Over weight	210.8762263180916	35.511972267716814	726.5224731543009	110.0	7.696212639346407	42.0	2.804232804232804	5.3	3	9.741700000000002	110648.3254051682	Never	No	Yes	1.0	12.7	939.5161718547938	3470.4071716728968	2846.164500348851
2017-2020	115065.0	112.9548775014288	46.0	2	Female	5.0	Lower than 12th grade	Married	1.0	170.0	0.88	1	4.249340929754711	20.7	Normal	178.04795533805526	28.397853403663632	640.8006122070105	111.0	8.60135049942296	38.0	3.005780346820809	5.2	4	11.5878	5219.136439587836	Never	No	Yes	2.0	13.4	823.310533910534	2220.539682539683	2368.5023001443
2017-2020	117574.0	81.17809851811352	46.0	2	Male	3.0	College grade	Married	2.0	159.0	3.69	3	4.527953688446219	24.3	Over weight	211.3089446311064	37.22690744832627	798.2782352730684	98.0	8.695841342843883	44.0	4.684684684684685	5.2	3	10.030800000000005	29167.967685383803	Never	No	Yes	2.0	13.2	957.5	4254.5	2634.21
2017-2020	122039.0	73.32412224978913	46.0	2	Male	5.0	College grade	Married	2.0	171.0	5.0	3	4.563005249478076	27.7	Over weight	246.02686564861483	41.75041723775778	796.7007165588719	96.0	8.881836305004146	41.0	4.758064516129033	5.9	3	9.8341	7086.86583882186	Never	No	Yes	1.0	12.9	2198.5	5839.5	3181.355
2017-2020	123830.0	94.00111532617566	46.0	2	Male	3.0	College grade	Married	1.0	158.0	1.93	2	5.388849758126096	29.1	Obesity	271.3810599938648	47.797844083734695	924.1877335186256	122.0	9.325809621782296	38.0	5.242718446601942	5.4	3	9.263600000000002	60407.50986666732	Never	No	Yes	1.0	13.1	931.5	5983.5	6751.004999999999
2017-2020	114188.0	109.9923945403879	45.0	2	Male	1.0	Lower than 12th grade	Married	2.0	150.0	1.5	2	4.967578353591329	24.3	Over weight	219.05549874693608	31.67180702403149	822.134217519365	115.0	9.014629578063213	42.0	2.2222222222222223	5.4	3	9.9746	8008.368923040605	Never	No	Yes	2.0	13.4	1655.310533910534	6294.039682539683	4101.5423001443
2017-2020	112744.0	69.6829233180049	45.0	2	Male	3.0	College grade	Married	2.0	167.0	3.1	2	4.413217352483564	24.1	Over weight	199.97680229577875	34.479117117319795	775.8436105666106	110.0	8.297792626380861	46.0	3.868613138686131	5.3	3	9.8227	8163.622776433945	Never	No	Yes	1.0	13.5	1010.5	3473.0	2366.8
2017-2020	115042.0	79.15610703141397	45.0	2	Male	4.0	College grade	Married	2.0	166.0	3.4	2	6.219669910392364	40.0	Obesity	325.0666382268912	58.78862541280253	1094.661904229056	101.0	8.12666595567228	39.0	5.0	5.8	1	5.839200000000002	7934.0036284548	Never	No	Yes	1.0	14.1	1273.5	3465.5	3409.875
2017-2020	120142.0	84.36509345707802	45.0	2	Male	4.0	High school grade	Married	1.0	150.0	1.61	2	3.888288069686068	22.8	Normal	186.16056454937416	31.15889926468521	678.5062681602188	89.0	8.164937041639217	45.0	3.733333333333333	5.6	4	10.593400000000004	5889.724285582252	Never	No	Yes	2.0	13.0	557.5	3033.5	2255.49
2017-2020	117573.0	80.82546140589773	45.0	2	Male	3.0	College grade	Married	1.0	155.0	5.0	3	6.04724160111388	31.4	Obesity	322.96405016000165	58.94754584336765	1083.0609707594958	111.0	10.28547930445865	44.0	6.25	5.5	2	8.650500000000003	33666.50711210222	Never	No	Yes	2.0	12.6	1345.810533910534	5908.539682539683	3388.4273001443003
2017-2020	115390.0	109.00075649936792	45.0	2	Female	3.0	College grade	Married	2.0	151.0	4.6	3	4.168057259738749	23.5	Normal	188.614999581241	28.72303501088726	723.1579345646729	90.0	8.026170194946426	48.0	2.2127659574468086	5.2	4	10.183800000000002	24558.310717168715	Never	No	Yes	2.0	13.3	706.5	2382.0	4334.585
2017-2020	116181.0	108.06634763368162	45.0	2	Male	3.0	College grade	Never married	1.0	157.0	0.66	1	4.72963795547988	27.3	Over weight	226.44120176342244	41.18348615912116	831.9433163689109	92.0	8.294549515143679	41.0	4.90566037735849	5.2	3	9.265800000000002	16391.894602218144	Never	No	Yes	2.0	13.0	996.810533910534	3491.539682539683	2269.7723001443
2017-2020	116050.0	101.8780420417084	45.0	2	Male	3.0	College grade	Married	1.0	170.0	1.77	2	4.79808890377523	24.5	Over weight	232.28302667894383	38.58393210482581	868.4540915833165	107.0	9.480939864446688	44.0	3.779527559055118	4.8	4	10.2692	8702.455138846011	Never	No	Yes	2.0	12.4	1175.810533910534	5273.039682539683	5328.6523001443
2017-2020	123553.0	90.23894452772234	45.0	2	Male	3.0	College grade	Married	2.0	162.0	4.08	3	5.425224398073064	29.3	Obesity	267.7366515988415	47.63289164512236	949.414269662786	100.0	9.137769679141348	45.0	5.346534653465347	5.4	3	8.8316	138888.7502759383	Never	No	Yes	1.0	13.3	1301.5	4331.5	4425.88
2017-2020	109432.0	84.20135255584931	44.0	2	Female	4.0	College grade	Never married	2.0	159.0	3.66	3	3.20351925591972	19.8	Normal	143.30088973874558	25.951814277359126	530.5027887803057	103.0	7.23741867367402	44.0	3.253012048192772	5.4	4	11.5856	4937.531137204583	Never	No	Yes	2.0	14.2	1341.5	4008.0	2460.195
2017-2020	114775.0	112.11199431587151	44.0	2	Female	1.0	College grade	Married	1.0	155.0	5.0	3	4.328120993596989	23.0	Normal	184.8560607160593	29.694532511237853	691.200922677439	91.0	8.037220031133012	41.0	2.849462365591397	5.3	4	10.497700000000002	14833.329764623528	Never	No	Yes	1.0	15.7	311.5	2195.5	2351.545
2017-2020	115929.0	99.02979047617372	44.0	2	Female	3.0	College grade	Married	1.0	155.0	5.0	3	4.751612415253812	28.1	Obesity	230.7579251099186	38.84173592281523	831.0570114278919	110.0	8.212025804623437	39.0	3.225806451612903	5.0	3	9.295	42528.54028793731	Never	No	Yes	2.0	13.7	391.0	1421.5	2999.45
2017-2020	121641.0	110.06734800595726	44.0	2	Female	3.0	College grade	Married	1.0	157.0	1.99	2	6.259738789619459	37.7	Obesity	338.7560078091856	53.95477004999567	988.4127548809128	98.0	8.985570498917388	39.0	3.481012658227848	5.5	2	8.227500000000001	4750.518965326218	Never	No	Yes	2.0	13.8	939.5161718547938	3470.4071716728968	2846.164500348851
2017-2020	119590.0	112.98704755351142	44.0	2	Female	1.0	Lower than 12th grade	Never married	2.0	161.0	0.01	1	5.273778903603333	26.4	Over weight	226.34234105610187	36.38680755079051	767.3348304742848	115.0	8.573573524852344	39.0	3.1578947368421058	5.4	3	10.1276	7183.901895763868	Never	No	Yes	1.0	13.3	1790.5	2491.0	2332.495
2017-2020	122609.0	111.68729605643917	44.0	2	Female	5.0	College grade	Married	1.0	149.0	5.0	3	3.965403467438177	20.7	Normal	169.92423341674885	26.06752042378885	632.0853127096456	93.0	8.208900165060331	41.0	2.4884792626728114	5.4	4	11.2526	5682.149872679396	Never	No	Yes	1.0	12.7	842.0	3109.5	3629.355
2017-2020	122644.0	116.52138555204615	44.0	2	Male	2.0	Lower than 12th grade	Other	3.0	156.0	2.8	2	5.406122633471444	27.7	Over weight	241.6515342990401	42.66363714142631	878.4949279391095	106.0	8.723882104658486	44.0	4.504504504504504	5.0	3	9.34	16463.55648295647	Never	No	Yes	1.0	13.2	579.0	2806.5	1655.6799999999998
2017-2020	123353.0	101.22008446596492	44.0	2	Male	3.0	College grade	Married	1.0	170.0	2.52	2	4.464120495406468	24.0	Over weight	202.85859154047697	35.29901210147109	808.898633767652	103.0	8.45244131418654	41.0	3.870967741935484	4.8	3	9.900200000000002	47960.08594235677	Never	No	Yes	2.0	12.7	894.5	6087.5	2587.9
2017-2020	114520.0	102.888092302775	43.0	2	Female	4.0	High school grade	Married	1.0	150.0	1.61	2	6.382423136643162	44.3	Obesity	357.4441273372648	64.33018908849691	1050.5468482914644	103.0	8.068716192714781	39.0	5.0	6.1	1	6.078900000000003	8585.045463950568	Never	No	Yes	2.0	15.5	752.5	1501.0	2114.81
2017-2020	117336.0	109.04618437844776	43.0	2	Male	4.0	Lower than 12th grade	Married	2.0	172.0	1.13	1	5.413336728522636	30.9	Obesity	260.49374168171653	47.22983264961727	963.5739376770292	89.0	8.43021817740183	37.0	5.825242718446602	6.0	2	7.565000000000002	10305.510035946005	Never	No	Yes	2.0	13.3	606.0	3791.0	1908.515
2017-2020	112060.0	104.48561205226883	43.0	2	Male	4.0	College grade	Married	1.0	162.0	3.03	2	4.308449652367981	27.3	Over weight	212.7367608847824	39.3349703806626	737.1757355201615	95.0	7.7925553437649215	39.0	4.741379310344828	5.5	3	9.613500000000002	12014.221575923926	Never	No	Yes	1.0	13.7	1022.0	4078.5	3306.3450000000003
2017-2020	114498.0	112.61418023534856	43.0	2	Male	5.0	College grade	Married	1.0	160.0	1.38	2	4.820575947691536	23.6	Normal	221.53666325473588	35.98419161603715	819.497911107561	102.0	9.387146748082028	41.0	3.928571428571429	5.5	4	10.270500000000002	9230.73347020737	Never	No	Yes	2.0	13.1	592.810533910534	3347.539682539683	3007.6073001443
2017-2020	109946.0	108.12675263673532	43.0	2	Female	3.0	College grade	Married	3.0	156.0	2.32	2	4.655909558302058	21.9	Normal	169.77143394113497	28.454068096803606	766.828304252349	99.0	7.752120271284703	40.0	3.03370786516854	5.4	3	9.27993273381295	0.0	Never	No	Yes	1.0	12.7	660.5	2993.0	3110.535
2017-2020	112590.0	66.09713652511397	43.0	2	Female	4.0	College grade	Married	1.0	152.0	2.72	2	5.12877348850623	33.9	Obesity	286.0642891672938	47.51502593110458	856.5051725805404	79.0	8.438474606704832	37.0	3.802816901408451	5.4	3	9.0476	8941.960409821082	Never	No	Yes	1.0	15.1	504.0	3892.0	2073.765
2017-2020	113994.0	108.67884593806436	43.0	2	Male	2.0	Lower than 12th grade	Never married	3.0	156.0	2.8	2	4.834082494167031	30.0	Obesity	240.2808922989013	40.996464965680914	788.9222630480594	102.0	8.009363076630045	44.0	3.464052287581699	5.3	3	9.372700000000002	16463.55648295647	Never	No	Yes	1.0	12.8	1053.0	3513.5	2526.755
2017-2020	114929.0	110.57112804401125	43.0	2	Male	3.0	College grade	Married	1.0	161.0	4.68	3	3.474378071389705	23.5	Normal	167.80995528701362	31.95959771276032	594.1186502076397	101.0	7.140849161149515	38.0	3.785714285714286	5.3	4	10.7497	54373.45793325246	Never	No	Yes	1.0	12.9	1205.5	4861.0	2269.6800000000003
2017-2020	115323.0	93.69905139296438	43.0	2	Female	2.0	College grade	Other	3.0	156.0	5.0	3	3.3454285710938416	19.9	Normal	149.38117642340973	25.94974264640849	547.9811999451714	91.0	7.506591780070841	44.0	2.9447852760736195	4.8	4	11.9432	21774.715593898887	Never	No	Yes	1.0	12.5	950.5	1976.0	4059.245
2017-2020	120358.0	108.67884593806436	43.0	2	Male	4.0	High school grade	Other	1.0	164.0	3.32	2	5.545213947936782	34.9	Obesity	297.9137707840948	52.144698298279295	997.0294678390336	112.0	8.536211197252	42.0	4.836065573770492	5.9	2	7.395100000000002	14937.497859583462	Never	No	Yes	2.0	14.1	542.5	2591.5	1167.06
2017-2020	117998.0	83.5938643491944	43.0	2	Male	4.0	College grade	Married	3.0	156.0	5.0	3	4.110486168268978	28.5	Obesity	227.7217882930304	39.60480982350519	768.660913466299	82.0	7.990238185720363	45.0	4.393939393939394	5.8	3	9.304200000000002	9107.961994980478	Never	No	Yes	2.0	15.1	865.0	6017.5	4638.02
2017-2020	109512.0	69.06345797239882	42.0	2	Male	4.0	College grade	Married	1.0	166.0	5.0	3	4.7664440280242255	38.5	Obesity	307.1517715854491	57.666746243995206	897.5214104769618	108.0	7.977968093128549	39.0	5.504587155963303	6.0	2	7.727000000000001	21084.590705167226	Never	No	Yes	1.0	13.3	1239.810533910534	4131.539682539683	5594.887300144301
2017-2020	118729.0	96.58944158668044	43.0	2	Female	1.0	Lower than 12th grade	Married	1.0	154.0	0.1	1	5.635597336021952	40.9	Obesity	324.8934545578798	57.73815066391811	882.5345428210378	115.0	7.943605245913932	36.0	4.142857142857143	5.8	2	7.963200000000002	15847.439026403224	Never	No	Yes	2.0	15.8	1420.0	3203.5	2219.275
2017-2020	120229.0	109.04618437844776	43.0	2	Male	5.0	College grade	Married	2.0	165.0	0.59	1	4.069760914918225	26.7	Over weight	220.5067959502551	37.619780215440855	733.3709168682641	99.0	8.258681496264236	43.0	4.0	5.6	3	10.080400000000004	8859.216501627612	Never	No	Yes	1.0	12.9	1354.5	3428.0	4368.264999999999
2017-2020	123641.0	111.77752069424888	43.0	2	Male	1.0	Lower than 12th grade	Married	2.0	164.0	1.78	2	6.261535478497548	35.5	Obesity	324.07835027962074	55.51848605836549	1074.479488110179	103.0	9.128967613510444	46.0	4.741379310344828	5.5	2	7.534500000000001	15345.181326652497	Never	No	Yes	2.0	13.0	1176.0	5164.0	2055.255
2017-2020	124272.0	87.12453388757395	43.0	2	Female	2.0	College grade	Never married	1.0	149.0	0.52	1	4.915484314626932	35.8	Obesity	277.5489801568775	44.84317120337028	823.3436227000111	97.0	7.752764808851328	39.0	2.608695652173913	5.4	2	8.624600000000001	6967.238370525593	Never	No	Yes	2.0	15.5	658.5	3114.0	5181.225
2017-2020	117062.0	104.5817118619942	43.0	2	Female	5.0	College grade	Married	2.0	171.0	5.0	3	3.4849658847100407	20.9	Normal	155.4745062810735	26.25080586675426	552.7155893150125	81.0	7.438971592395862	38.0	2.9213483146067416	5.2	4	11.605800000000002	8230.6382954289	Never	No	Yes	2.0	13.2	1657.5	4789.5	2905.945
2017-2020	112218.0	91.93841868838255	42.0	2	Male	4.0	College grade	Married	2.0	153.0	5.0	3	4.731102288561317	33.1	Obesity	256.9278470962746	47.10702271169794	835.9857743887846	100.0	7.762170607138205	38.0	4.67741935483871	5.8	2	8.269200000000001	10315.193406906094	Never	No	Yes	1.0	13.4	551.5	2021.5	2442.99
2017-2020	110029.0	116.49405418092095	42.0	2	Male	1.0	College grade	Married	2.0	168.0	5.0	3	5.4573425181712905	31.9	Obesity	287.4345037154885	51.3726105245456	963.2209544572328	103.0	9.010486009889922	40.0	5.445544554455446	5.5	2	8.5065	9746.018799858291	Never	No	Yes	1.0	12.7	621.5	3573.5	3146.3
2017-2020	113828.0	116.28650702215116	42.0	2	Female	1.0	Lower than 12th grade	Married	2.0	161.0	3.88	3	4.22870859129454	31.4	Obesity	240.67521565797207	40.73817366501262	719.7262022383305	82.0	7.664815785285735	44.0	3.128834355828221	5.1	3	9.8969	10951.25546018524	Never	No	Yes	2.0	13.8	1229.5	1796.5	5573.950000000001
2017-2020	120596.0	103.52997816741296	42.0	2	Female	5.0	College grade	Married	2.0	154.0	4.08	3	3.30877434039262	21.5	Normal	160.95615960317735	25.297964300924964	536.0214431436045	87.0	7.486333004798946	40.0	2.217741935483871	5.5	4	11.683500000000002	5375.777017462771	Never	No	Yes	1.0	13.6	241.0	1556.5	1232.725
2017-2020	121116.0	103.52997816741296	42.0	2	Female	5.0	College grade	Married	1.0	166.0	1.35	2	5.055363309946602	27.9	Over weight	241.0469680900989	43.874341818848194	795.7141849855952	89.0	8.639676275630785	44.0	5.408163265306122	5.3	3	9.948700000000002	10625.43504404356	Never	No	Yes	1.0	13.3	835.0	3157.5	2288.625
2017-2020	117383.0	79.00937532725756	42.0	2	Male	3.0	College grade	Married	2.0	149.0	5.0	3	4.74970862168147	30.4	Obesity	258.61100077453733	44.55369825624453	797.9510484424868	101.0	8.506940814951886	39.0	4.094488188976378	5.2	3	9.8508	52159.93385449196	Never	No	Yes	1.0	12.6	855.5	3339.0	2938.37
2017-2020	117306.0	108.80132082585564	42.0	2	Female	3.0	College grade	Married	2.0	151.0	5.0	3	3.492859664060252	21.3	Normal	161.19547349638069	26.282989204302705	572.1304129730694	90.0	7.567862605463882	39.0	2.463768115942029	5.1	4	11.543900000000002	24558.310717168715	Never	No	Yes	1.0	12.5	709.5	2543.5	2447.28
2017-2020	117447.0	98.7086735525242	42.0	2	Female	2.0	High school grade	Other	1.0	156.0	5.0	3	4.601530588981516	28.0	Obesity	230.6679324785503	39.486380495149945	730.7230575302648	89.0	8.238140445662511	39.0	3.731343283582089	5.0	4	10.42	19940.972946310463	Never	No	Yes	2.0	14.6	554.0	2079.5	4214.53
2017-2020	122113.0	111.65930466448208	42.0	2	Male	5.0	College grade	Married	1.0	154.0	4.17	3	3.6594309969305248	21.5	Normal	163.8714912747844	27.77511855420849	616.6141229827934	95.0	7.621929826734158	42.0	2.840909090909091	5.0	4	11.122	9675.487300158304	Never	No	Yes	1.0	12.8	780.5	3748.5	2749.26
2017-2020	114257.0	98.14672466577782	41.0	2	Male	1.0	High school grade	Never married	2.0	168.0	4.4	3	4.606944763270509	26.4	Over weight	242.565701743962	43.228950549447895	820.4968623384776	120.0	9.188094763028865	38.0	5.544554455445544	5.6	3	10.035400000000005	13711.656372379102	Never	No	Yes	2.0	13.6	930.5	2860.5	5909.23
2017-2020	114997.0	95.8191680907782	41.0	2	Male	3.0	High school grade	Married	2.0	166.0	2.89	2	3.748721035288963	25.6	Over weight	216.01663959234008	35.0604531140347	672.52055373084	110.0	8.438149984075784	39.0	3.333333333333333	5.6	4	10.899400000000002	62751.97206244142	Never	No	Yes	1.0	13.0	724.5	2910.0	3471.695
2017-2020	114690.0	96.31472393084532	41.0	2	Female	4.0	High school grade	Other	1.0	166.0	0.55	1	4.043724750008195	26.1	Over weight	201.66566065252343	34.98130153558465	666.8102112763514	108.0	7.726653664847642	41.0	3.128834355828221	5.1	4	10.580900000000002	19710.882098084752	Never	No	Yes	2.0	18.0	1190.0	6990.5	1891.565
2017-2020	114505.0	97.79838215559984	41.0	2	Female	5.0	High school grade	Married	1.0	166.0	1.49	2	4.447402298373794	24.6	Over weight	201.23589351943264	34.39189666717208	702.6895631430596	105.0	8.180320874773685	42.0	3.3793103448275867	4.9	4	10.7271	10685.144776584864	Never	No	Yes	2.0	13.7	970.0	2687.5	2815.48
2017-2020	113727.0	77.19281298397524	41.0	2	Female	5.0	College grade	Married	2.0	172.0	5.0	3	4.289326673566613	21.4	Normal	183.01446049597243	30.30530046637534	690.1526617768681	95.0	8.55207759326974	32.0	3.241379310344828	4.7	4	11.3053	9518.213599751913	Never	No	Yes	2.0	13.2	412.5	2967.5	2743.865
2017-2020	115879.0	95.8191680907782	41.0	2	Male	5.0	College grade	Married	1.0	154.0	4.55	3	4.019682491185908	21.7	Normal	188.7070158786995	30.498395123866032	665.2574522912679	104.0	8.696175846944678	37.0	3.607594936708861	5.7	4	11.1323	7118.280576917842	Never	No	Yes	2.0	13.8	533.5	4468.5	2857.3500000000004
2017-2020	121961.0	81.1499875303906	41.0	2	Male	3.0	College grade	Married	1.0	158.0	5.0	3	4.8319270900196	30.9	Obesity	249.62188340205944	45.18345298457165	878.9275376745653	104.0	8.07837810362652	41.0	4.789915966386555	5.7	2	8.2253	46525.37115395838	Never	No	Yes	2.0	12.4	610.0	3065.0	1577.3649999999998
2017-2020	121922.0	112.14025139426158	41.0	2	Female	3.0	College grade	Married	3.0	156.0	5.0	3	3.4724045187553045	21.0	Normal	162.7809816784506	28.504457925906788	503.84589567139466	93.0	7.751475318021456	44.0	3.586206896551724	5.2	4	12.442800000000002	61273.59630298747	Never	No	Yes	1.0	12.7	689.0	3057.0	1724.8650000000002
2017-2020	109488.0	82.5090608178403	40.0	2	Male	4.0	College grade	Married	2.0	163.0	1.63	2	4.41709507008982	26.6	Over weight	206.86698712837696	36.66895098829382	766.8077041675928	106.0	7.776954403322442	30.0	4.137931034482759	6.0	3	8.978000000000002	4089.04534853984	Never	No	Yes	2.0	14.5	493.0	4225.5	3657.695
2017-2020	109931.0	87.52821257867093	40.0	2	Female	4.0	College grade	Married	1.0	172.0	1.14	1	4.973170829290189	30.6	Obesity	259.81055950881563	46.83173159766315	864.3370901306349	107.0	8.490541160418811	36.0	5.229357798165138	5.7	3	8.855300000000002	18129.504061677955	Never	No	Yes	2.0	14.9	470.0	3493.0	1836.515
2017-2020	110997.0	112.2563058650252	40.0	2	Male	3.0	College grade	Married	2.0	156.0	4.35	3	6.436522019533897	36.1	Obesity	322.82283945822303	59.09819384030747	1123.173092408665	100.0	8.942460926820582	42.0	5.806451612903226	5.4	2	6.878600000000002	20183.57372253032	Never	No	Yes	1.0	13.8	660.810533910534	3000.539682539683	2369.5223001443
2017-2020	110581.0	115.8331030153406	40.0	2	Female	3.0	Lower than 12th grade	Married	1.0	150.0	0.28	1	6.562390284471986	38.8	Obesity	350.89308557179936	66.78502164749824	1057.201074828437	99.0	9.043636226077304	40.0	6.624999999999999	5.3	2	7.7167	10348.894334274024	Never	No	Yes	2.0	13.3	1092.0	3259.5	1600.185
2017-2020	122449.0	106.45339435261532	40.0	2	Male	3.0	College grade	Married	1.0	159.0	3.88	3	3.671950583317143	24.4	Over weight	185.45591925019968	34.829149482785645	684.8187837886472	93.0	7.600652428286873	40.0	4.56896551724138	5.3	3	10.128700000000002	54750.27122469146	Never	No	Yes	1.0	13.4	696.0	4644.5	3940.335
2017-2020	115386.0	112.05430679879755	40.0	2	Female	5.0	High school grade	Married	2.0	156.0	1.12	1	5.47590927442231	42.1	Obesity	352.9136526937455	58.17840928670832	896.9539391503746	93.0	8.382747094863314	36.0	3.2026143790849675	4.9	3	8.828100000000003	2939.147378777538	Never	No	Yes	2.0	13.0	697.810533910534	3243.539682539683	2460.8023001443003
2017-2020	114453.0	97.52022605645575	39.0	1	Female	4.0	College grade	Married	2.0	171.0	0.95	1	4.969847599995036	28.5	Obesity	238.7448180832667	43.61892551419016	812.5700825991884	106.0	8.377011160816375	36.0	5.377358490566038	5.7	3	9.2873	5899.941666772862	Never	No	Yes	2.0	16.7	694.810533910534	3568.539682539683	2322.0573001443
2017-2020	124127.0	117.24950947107467	40.0	2	Female	5.0	College grade	Never married	2.0	159.0	3.55	3	3.860540910180767	21.5	Normal	182.42484668370344	28.71050649578907	630.4263306325194	94.0	8.484876589939695	43.0	2.983425414364641	5.4	4	11.4956	4778.161807451124	Never	No	Yes	1.0	13.2	735.0	4041.0	3431.675
2017-2020	123527.0	113.8826318428415	40.0	2	Male	5.0	College grade	Married	1.0	161.0	5.0	3	5.021854330710764	27.4	Over weight	248.9461833017896	43.25441003270277	847.6890110239771	107.0	9.08562712780254	47.0	4.684684684684685	5.2	3	9.8958	8964.23462879256	Never	No	Yes	1.0	13.0	727.0	3766.5	2420.04
2017-2020	111551.0	114.7852460631798	39.0	1	Female	1.0	Lower than 12th grade	Married	1.0	152.0	1.01	1	4.794736745130761	28.0	Obesity	225.544416490951	39.88225853592648	745.1020901933202	100.0	8.055157731819678	39.0	3.953488372093023	5.1	3	10.022900000000002	4413.966319152231	Never	No	Yes	2.0	12.3	926.0	2889.0	2720.905
2017-2020	110527.0	61.5031871382196	39.0	1	Female	4.0	Lower than 12th grade	Never married	1.0	150.0	0.92	1	5.750609619095783	38.0	Obesity	309.9364862813957	53.17776383605884	943.675038493618	85.0	8.156223323194624	39.0	3.731343283582089	5.0	2	7.99	6620.5873341504575	Never	No	Yes	2.0	13.2	379.0	1231.0	5179.870000000001
2017-2020	123472.0	88.53770536297904	39.0	1	Male	5.0	Lower than 12th grade	Never married	1.0	152.0	5.0	3	4.680724045787102	29.9	Obesity	242.87220977077544	40.5871724044704	874.8273241576093	107.0	8.122816380293493	40.0	3.5582822085889574	5.8	2	8.269200000000001	9260.300761533004	Never	No	Yes	2.0	14.4	760.5	5191.0	1883.375
2017-2020	122840.0	83.39810787745786	39.0	1	Female	4.0	College grade	Married	2.0	172.0	4.74	3	5.492144910119872	31.3	Obesity	258.6906896256947	45.43192647930935	851.28246106858	105.0	8.264878262801748	37.0	4.251968503937008	5.4	3	8.912600000000001	17985.864867591863	Never	No	Yes	2.0	15.4	308.5	2010.0	2671.57
2017-2020	117974.0	118.4765361160405	39.0	1	Female	5.0	College grade	Married	1.0	159.0	5.0	3	4.62639559957863	23.9	Normal	205.7255808614549	33.77602830270668	716.1660388147719	92.0	8.607764889600624	40.0	3.4693877551020407	5.1	4	10.8599	14557.298235030405	Never	No	Yes	2.0	13.0	857.0	4413.0	4548.04
2017-2020	116110.0	84.5238364292932	39.0	1	Female	3.0	College grade	Married	1.0	156.0	5.0	3	3.642526916345538	25.4	Over weight	193.9121657849593	29.97692665564746	613.0372800209541	94.0	7.63433723562832	46.0	1.877394636015326	4.9	4	11.2311	41089.19881670182	Never	No	Yes	2.0	13.1	654.810533910534	2144.039682539683	3207.0423001443005
2017-2020	113723.0	109.19322034272568	38.0	1	Male	1.0	Lower than 12th grade	Married	1.0	170.0	0.12	1	5.04571481467689	28.1	Obesity	252.9205083619421	43.55182947823436	924.374954048806	106.0	9.000729834944558	40.0	4.913793103448277	5.7	2	8.7743	10026.230641016577	Never	No	Yes	2.0	13.6	1949.0	4496.5	2595.275
2017-2020	111585.0	109.19322034272568	38.0	1	Male	5.0	College grade	Married	1.0	162.0	1.67	2	4.732378747051196	23.3	Normal	216.0058077968065	40.1390034051947	836.2113246039462	97.0	9.270635527759936	41.0	6.588235294117647	5.6	3	9.9544	10199.94377741826	Never	No	Yes	2.0	13.1	1188.0	3631.5	1671.72
2017-2020	110059.0	83.54176738791202	38.0	1	Male	3.0	College grade	Married	2.0	169.0	5.0	3	3.966393650637849	25.5	Over weight	197.64067568564545	32.2703303387927	742.5088913994052	101.0	7.750614732770409	43.0	2.722772277227723	5.5	3	9.5055	45970.287741763095	Never	No	Yes	1.0	14.2	1154.0	4462.0	4191.79
2017-2020	111238.0	114.47191532017598	38.0	1	Male	1.0	Lower than 12th grade	Never married	1.0	160.0	0.59	1	5.071721764577587	27.6	Over weight	245.31064519123203	39.288298621694736	807.9252770972098	115.0	8.888066854754783	48.0	3.375	5.4	3	10.0016	7696.463642532341	Never	No	Yes	2.0	13.3	494.5	3196.0	901.4
2017-2020	113462.0	119.4284484000036	38.0	1	Male	1.0	Lower than 12th grade	Married	2.0	165.0	0.85	1	4.4157606979734165	28.8	Obesity	218.58015454968407	38.390828969469375	704.3138313267599	113.0	7.589588699641809	44.0	3.1547619047619047	5.3	3	9.8857	10801.87797708838	Never	No	Yes	1.0	13.0	1117.5	2810.5	5846.4400000000005
2017-2020	111045.0	119.92697515477371	38.0	1	Male	1.0	College grade	Never married	1.0	168.0	3.6	3	4.359903219931492	28.6	Obesity	228.91052291055888	39.523444310869	760.3671215560521	105.0	8.003864437432128	43.0	3.333333333333333	4.9	3	9.9081	15012.002629835784	Never	No	Yes	1.0	12.7	1030.5	4372.0	3009.435
2017-2020	115055.0	113.8509254623932	38.0	1	Female	1.0	Lower than 12th grade	Married	2.0	162.0	0.33	1	4.713384401999522	25.1	Over weight	213.5140689418155	34.09064257033547	714.5490753431276	97.0	8.506536611227709	42.0	2.807017543859649	4.8	4	10.953200000000002	23179.104577336297	Never	No	Yes	1.0	12.5	794.5	2361.5	2713.8
2017-2020	121972.0	103.75656552812156	38.0	1	Male	5.0	College grade	Married	2.0	165.0	4.62	3	5.141587885146578	25.7	Over weight	241.8246394779996	40.88830677977619	819.5691088923644	108.0	9.40951904583656	43.0	5.042016806722689	6.0	3	10.013000000000002	7580.512592641272	Never	No	Yes	2.0	13.1	389.5	2072.0	4392.25
2017-2020	120491.0	81.83103292796355	38.0	1	Male	4.0	College grade	Married	2.0	165.0	5.0	3	4.014570253124205	27.6	Over weight	220.37587288391703	35.299915006016924	720.2139034104825	103.0	7.984633075504241	39.0	2.9207920792079207	5.9	3	9.7891	22723.41911580017	Never	No	Yes	1.0	13.9	1296.5	1997.5	3255.87
2017-2020	119483.0	117.98467183749082	38.0	1	Male	5.0	Lower than 12th grade	Married	2.0	168.0	1.17	1	4.959086615929812	23.7	Normal	219.90407638815097	37.03726117166197	820.2329262747911	129.0	9.27865301215827	44.0	4.596774193548387	5.7	3	10.0613	4251.857529362069	Never	No	Yes	2.0	12.7	570.810533910534	2805.539682539683	2426.2173001443
2017-2020	121650.0	109.19322034272568	38.0	1	Male	2.0	High school grade	Married	2.0	161.0	2.67	2	4.724165352123965	26.7	Over weight	234.9549929363324	38.85628567594041	788.4631972694897	99.0	8.799812469525556	41.0	3.928571428571429	5.5	3	10.0635	17420.68359301212	Never	No	Yes	1.0	13.8	507.5	2171.0	1789.765
2017-2020	120723.0	101.19506792760534	38.0	1	Female	3.0	College grade	Married	1.0	156.0	5.0	3	7.270916196306644	44.5	Obesity	400.6530442312488	73.12785941595011	1152.4402171146032	94.0	9.003439196207838	38.0	5.161290322580645	4.8	2	6.993200000000002	39783.31028813497	Never	No	Yes	2.0	13.5	428.0	3040.0	1989.16
2017-2020	118734.0	107.0751399104129	37.0	1	Male	4.0	Lower than 12th grade	Never married	2.0	155.0	0.58	1	4.15527238910606	24.9	Over weight	206.6955288205775	33.65616611338798	724.679504660097	106.0	8.301025253838453	38.0	3.391812865497076	5.8	3	10.105200000000002	5437.123347976724	Never	No	Yes	1.0	12.7	990.0	4464.5	1687.4399999999998
2017-2020	110576.0	110.36979307926666	37.0	1	Female	3.0	High school grade	Married	1.0	158.0	5.0	3	5.608655128392257	29.7	Obesity	263.24098515315575	43.15699621213625	899.6282825941181	93.0	8.863332833439587	38.0	3.309859154929578	4.7	3	9.4333	53277.954269793074	Never	No	Yes	2.0	13.1	707.810533910534	3347.539682539683	2093.6873001443
2017-2020	122128.0	100.2618470015166	37.0	1	Female	4.0	College grade	Never married	1.0	170.0	0.91	1	3.377950194099507	22.6	Normal	164.1195522950822	27.437666274048464	552.6326517546794	95.0	7.261927092702751	39.0	2.545454545454545	5.6	4	11.223400000000002	9670.55863581597	Never	No	Yes	1.0	20.7	384.0	2056.5	2423.125
2017-2020	124688.0	116.45813360440562	37.0	1	Male	1.0	Lower than 12th grade	Married	1.0	151.0	1.99	2	4.873787333064717	29.3	Obesity	247.97675227225884	43.85070638733722	799.7885013559201	103.0	8.463370384718731	42.0	4.827586206896552	5.6	3	9.567400000000005	20693.747003315213	Never	No	Yes	2.0	13.5	808.810533910534	3575.539682539683	2618.7473001443004
2017-2020	109817.0	109.23524812415802	36.0	1	Female	5.0	College grade	Married	1.0	154.0	5.0	3	3.1977920532247297	19.4	Normal	149.16491873517705	22.97742712198342	519.0016502383737	84.0	7.688913336864796	40.0	2.1951219512195124	5.4	4	12.1076	10051.863448566912	Never	No	Yes	1.0	13.0	617.0	4329.0	2896.19
2017-2020	111189.0	87.29131280814585	36.0	1	Female	2.0	Lower than 12th grade	Married	1.0	169.0	1.02	1	4.300138954637172	28.9	Obesity	251.44486178290063	46.289699597191486	746.5041225250129	84.0	8.700514248543275	35.0	5.591397849462365	5.2	4	10.570800000000002	23727.696810979985	Never	No	Yes	1.0	13.1	1394.0	3469.5	4400.46
2017-2020	120291.0	103.43628481261644	37.0	1	Female	3.0	College grade	Married	2.0	172.0	2.99	2	4.017467169343625	24.6	Over weight	184.8171083225842	32.2937194809165	664.8908165263699	99.0	7.512890582218869	39.0	3.072289156626506	5.1	4	10.3829	68242.59876405718	Never	No	Yes	1.0	13.4	555.5	4296.5	3798.64
2017-2020	121408.0	108.45823598683084	37.0	1	Male	1.0	High school grade	Married	2.0	162.0	0.33	1	5.503628573884456	27.1	Over weight	254.18652827790217	44.71590821851474	948.2752032802916	94.0	9.379576689221482	43.0	4.951456310679611	5.1	3	9.248900000000004	51869.1435962284	Never	No	Yes	2.0	13.0	988.5	2789.0	3732.12
2017-2020	119604.0	108.45823598683084	37.0	1	Male	3.0	College grade	Married	1.0	171.0	5.0	3	3.896177496457786	25.6	Over weight	205.84368625581	35.40921510356825	718.8447480964616	90.0	8.040768994367578	48.0	3.571428571428572	5.0	4	10.357	27722.29828808919	Never	No	Yes	1.0	13.6	1415.0	3666.0	3586.3450000000003
2017-2020	120561.0	116.8958586309369	37.0	1	Male	1.0	College grade	Other	1.0	159.0	5.0	3	4.032641048835706	23.1	Normal	192.2893677574197	31.1616972143856	700.0664860778787	97.0	8.324215054433754	42.0	2.9761904761904763	5.0	4	10.834	28539.34213561978	Never	No	Yes	2.0	13.5	1503.0	5372.0	4149.96
2017-2020	114993.0	115.27591560975816	36.0	1	Female	3.0	College grade	Married	1.0	158.0	1.51	2	6.505361174195572	43.9	Obesity	353.4118774896422	66.73766237866091	1094.8522856171148	114.0	8.050384453067021	34.0	5.09433962264151	5.4	1	5.9426000000000005	19271.851587310543	Never	No	Yes	2.0	13.3	736.5	1708.5	1841.07
2017-2020	115342.0	118.07281770048796	36.0	1	Male	1.0	Lower than 12th grade	Married	1.0	172.0	1.37	2	4.532734323650556	27.4	Over weight	220.983960917236	42.339538292097934	763.7657335351187	101.0	8.065108062672847	42.0	5.625000000000001	5.4	3	9.6596	21823.304686725765	Never	No	Yes	2.0	13.0	1610.0	4802.5	3025.285
2017-2020	114696.0	110.55991334513638	36.0	1	Male	3.0	High school grade	Married	1.0	149.0	2.64	2	5.309223401031629	36.5	Obesity	273.9905999725857	53.64217899334128	919.557493058678	104.0	7.506591780070841	43.0	4.770642201834862	5.2	2	7.267800000000001	31061.190830312644	Never	No	Yes	2.0	13.3	1276.5	6418.0	8215.32
2017-2020	118879.0	114.87686724967725	36.0	1	Female	3.0	College grade	Married	2.0	169.0	5.0	3	4.5585778162320825	23.1	Normal	201.67148259010733	31.92341330804651	720.255294964669	104.0	8.730367211692958	40.0	3.04093567251462	5.2	4	10.8678	39260.11553606336	Never	No	Yes	2.0	12.6	643.0	2633.5	2291.625
2017-2020	114430.0	91.00128413913762	36.0	1	Female	3.0	College grade	Married	2.0	166.0	5.0	3	4.467795876261645	24.3	Over weight	213.0309557453376	35.05375294258309	765.3334336036199	93.0	8.766705997750515	42.0	3.450704225352113	4.9	4	10.601100000000002	42077.400542995136	Never	No	Yes	2.0	13.1	674.0	3202.5	2982.0150000000003
2017-2020	115375.0	90.20514000880766	36.0	1	Male	3.0	College grade	Never married	1.0	163.0	5.0	3	4.181853911311835	22.3	Normal	192.8494692268961	29.194295692606183	750.6427770804745	87.0	8.64795826129579	42.0	2.401960784313726	4.9	4	10.6461	69401.67646635167	Never	No	Yes	2.0	13.4	947.0	3484.0	4377.81
2017-2020	120717.0	116.51749060334264	36.0	1	Female	4.0	College grade	Other	2.0	170.0	0.49	1	4.811644542561777	38.1	Obesity	287.4692794191845	52.56182100440414	808.8374476046346	97.0	7.545125444073084	37.0	4.328358208955224	5.8	2	8.314200000000001	6837.308563814271	Never	No	Yes	2.0	14.0	1102.0	3329.0	4433.975
2017-2020	109697.0	121.46086750634404	35.0	1	Female	1.0	College grade	Never married	2.0	164.0	1.7	2	5.07550742315774	26.9	Over weight	233.2530008622205	40.16892952255782	802.9452743435545	108.0	8.671115273688494	43.0	4.596774193548387	5.7	3	9.6833	7802.906293229868	Never	No	Yes	2.0	12.6	708.5	3328.0	2022.48
2017-2020	124365.0	96.54691758873815	36.0	1	Male	4.0	College grade	Married	2.0	162.0	3.4	2	6.577954959895657	38.2	Obesity	371.4454460200564	69.28546604380855	1205.739144148874	98.0	9.723702775394145	37.0	6.746987951807228	5.6	2	6.912400000000002	0.0	Never	No	Yes	2.0	13.9	1448.5	3786.5	4003.37
2017-2020	111675.0	97.02177519260448	35.0	1	Female	4.0	College grade	Married	1.0	172.0	3.03	2	4.8159681541595685	36.3	Obesity	286.1280315589837	48.4806919652719	841.8312333470926	100.0	7.882314918980268	37.0	3.496932515337424	5.7	2	8.4053	15361.60830741426	Never	No	Yes	1.0	14.1	688.0	3277.0	2932.645
2017-2020	110419.0	103.10087926027651	35.0	1	Female	4.0	College grade	Married	1.0	152.0	1.3	2	4.57796075836979	31.7	Obesity	250.2144041645641	45.81175392956624	764.0616505719181	94.0	7.893198869544609	39.0	4.741379310344828	5.5	3	9.415500000000002	3553.690956927194	Never	No	Yes	1.0	13.0	790.0	3306.0	2277.45
2017-2020	122340.0	114.87686724967725	36.0	1	Female	2.0	High school grade	Married	2.0	161.0	2.67	2	4.297284445455047	24.3	Over weight	191.0165553291324	31.64989129008236	672.0952872691694	91.0	7.860763593791455	38.0	2.9479768786127165	5.1	4	10.6529	11936.730113979667	Never	No	Yes	2.0	12.7	520.0	1474.5	4693.63
2017-2020	124413.0	75.80510057975192	36.0	1	Male	4.0	College grade	Other	1.0	156.0	5.0	3	4.136992267396554	28.7	Obesity	218.14590058885776	41.56618782792023	766.1709679218419	100.0	7.600902459542082	34.0	4.473684210526316	5.1	3	9.275900000000002	11945.689327761396	Never	No	Yes	1.0	15.2	806.5	3607.0	5225.475
2017-2020	120137.0	120.95284063066092	35.0	1	Female	5.0	College grade	Married	1.0	164.0	3.86	3	5.1018661488381225	29.1	Obesity	239.7683281896929	42.74594888414687	802.5235452122367	101.0	8.239461449817625	35.0	4.705882352941177	5.6	3	9.306400000000002	9765.399018715716	Never	No	Yes	2.0	16.4	907.5	3094.0	1457.405
2017-2020	113060.0	132.53933411456612	35.0	1	Male	1.0	Lower than 12th grade	Married	2.0	155.0	2.19	2	5.5577650672895205	29.1	Obesity	275.4163268931252	48.6140734330556	904.804152954734	107.0	9.464478587392616	40.0	5.445544554455446	5.5	3	9.523500000000002	2832.9313094231675	Never	No	Yes	1.0	13.4	726.0	2328.5	3126.19
2017-2020	113972.0	115.80192645862395	35.0	1	Male	1.0	High school grade	Married	2.0	166.0	2.52	2	4.6056278689169385	28.5	Obesity	240.96442670873745	43.85033655790453	808.2876909949229	108.0	8.454892165218858	41.0	5.188679245283018	5.5	3	9.523500000000002	27985.2293148448	Never	No	Yes	1.0	12.7	1484.0	5153.0	2775.815
2017-2020	119829.0	85.49884106387417	35.0	1	Female	4.0	College grade	Never married	2.0	157.0	3.73	3	5.691216956844821	31.1	Obesity	278.4199901136536	47.17473020339389	882.7077500066317	101.0	8.95241125767375	40.0	4.435483870967742	5.5	3	9.253500000000004	30799.79669955067	Never	No	Yes	2.0	14.7	765.0	4577.0	1442.48
2017-2020	116895.0	115.80192645862395	35.0	1	Male	3.0	High school grade	Other	2.0	150.0	0.98	1	5.048647603986791	34.1	Obesity	271.4053523470563	50.16712106816853	832.5219898974218	97.0	7.959101241849157	40.0	4.774774774774774	5.3	3	8.823700000000002	12858.097383881994	Never	No	Yes	2.0	13.2	582.0	2838.0	2241.35
2017-2020	109472.0	118.65139494955136	34.0	1	Male	1.0	College grade	Married	2.0	154.0	3.52	3	6.777283381354036	35.7	Obesity	355.095148775747	71.97034024991099	1152.8159031683217	106.0	9.946642822850055	41.0	9.193548387096774	5.7	2	7.5863	15689.933039181846	Never	No	Yes	2.0	13.8	220.0	1983.5	1770.1950000000002
2017-2020	111370.0	112.44839242943972	34.0	1	Female	5.0	College grade	Married	2.0	156.0	1.73	2	5.689999765027767	37.4	Obesity	311.4931026246042	56.52496290034903	930.31496158204	101.0	8.328692583545568	37.0	4.954128440366972	5.4	2	8.129600000000002	4454.459666364095	Never	No	Yes	2.0	14.2	630.0	2494.5	927.84
2017-2020	124490.0	120.68847927166654	35.0	1	Male	3.0	High school grade	Married	1.0	149.0	3.5	3	6.53593399247945	41.8	Obesity	393.5637791779165	71.82603349742692	1211.7621622056902	93.0	9.415401415739629	43.0	5.384615384615385	4.9	2	6.875100000000002	30181.4206993572	Never	No	Yes	2.0	14.1	925.0	3026.5	2677.075
2017-2020	111365.0	102.150082941896	34.0	1	Female	1.0	College grade	Married	2.0	168.0	4.73	3	4.561143457334954	28.3	Obesity	219.9689018760654	34.46858709452806	753.957013497468	95.0	7.772752716468742	40.0	2.2317596566523603	5.2	3	9.5628	9565.292464460488	Never	No	Yes	2.0	13.6	963.0	3409.0	1838.215
2017-2020	121074.0	120.68847927166654	35.0	1	Male	2.0	High school grade	Never married	3.0	156.0	0.0	1	4.417766882723308	26.8	Over weight	219.99852442361689	41.41239511781842	694.472953964104	93.0	8.208900165060331	46.0	5.3125	5.1	4	10.733900000000002	44936.64121605736	Never	No	Yes	1.0	13.7	970.0	5720.5	3108.02
2017-2020	116014.0	111.94371226087188	34.0	1	Male	4.0	High school grade	Married	2.0	149.0	5.0	3	3.7697267623334216	23.3	Normal	187.942636334546	32.97534977429382	663.8488828469156	98.0	8.066207568006265	41.0	4.393939393939394	5.8	4	10.5552	17816.659204240954	Never	No	Yes	1.0	13.4	939.5161718547938	3470.4071716728968	2846.164500348851
2017-2020	113928.0	112.44839242943972	34.0	1	Female	5.0	College grade	Married	3.0	156.0	4.66	3	3.5994813218289923	22.4	Normal	166.90781374372392	29.14860348639429	595.3542106305154	82.0	7.451241684987676	44.0	3.3548387096774195	5.2	4	11.101800000000004	7274.748239430504	Never	No	Yes	2.0	13.1	552.5	2899.5	1522.215
2017-2020	114709.0	126.75525437948907	34.0	1	Female	1.0	Lower than 12th grade	Married	1.0	169.0	0.41	1	4.5473716056115485	26.1	Over weight	207.42518320512968	34.5928851159593	683.4699523234158	101.0	7.947325027016463	40.0	3.04093567251462	5.2	4	10.552800000000005	19451.59947216893	Never	No	Yes	2.0	13.2	1246.5	2785.0	2357.155
2017-2020	118528.0	90.33870807018226	34.0	1	Male	4.0	High school grade	Never married	2.0	170.0	1.11	1	3.777736661233813	20.4	Normal	180.20263950268657	31.35917571350036	652.7928950612029	70.0	8.83346272071993	40.0	4.1228070175438605	4.7	4	11.9173	14296.835422323597	Never	No	Yes	2.0	12.4	1304.0	5028.0	2272.775
2017-2020	112038.0	114.1291110166559	33.0	1	Male	4.0	College grade	Never married	2.0	170.0	1.7	2	4.289158436069629	26.4	Over weight	201.6992517591576	35.4071965494437	755.7497164354686	104.0	7.640123172695364	45.0	3.734177215189873	5.9	3	9.004432733812951	7660.656560331349	Never	No	Yes	1.0	13.7	939.5161718547938	3470.4071716728968	2846.164500348851
2017-2020	122107.0	116.7187413338814	34.0	1	Female	4.0	College grade	Other	1.0	172.0	0.62	1	5.429167009179721	40.5	Obesity	318.0709949304624	57.40755772392076	867.0379713660012	103.0	7.853604813097837	40.0	4.418604651162791	5.7	2	8.0813	12271.10491020674	Never	No	Yes	2.0	15.3	682.5	2544.5	1095.085
2017-2020	112139.0	130.19071682775174	33.0	1	Female	1.0	College grade	Married	2.0	154.0	1.47	2	6.210977681641477	37.5	Obesity	324.90549766396504	60.19822349506005	965.1859317270856	99.0	8.664146604372402	36.0	5.913978494623656	5.5	2	8.101500000000001	13388.578366478843	Never	No	Yes	2.0	13.3	1132.0	9537.5	2585.45
2017-2020	121554.0	116.9366932361714	34.0	1	Male	3.0	College grade	Married	1.0	149.0	2.21	2	4.737011946999632	27.9	Over weight	242.8972246291904	45.6380323733813	832.2929990878353	99.0	8.705993714307901	44.0	6.0227272727272725	5.3	3	9.6337	23325.94246862461	Never	No	Yes	2.0	13.5	850.0	5551.5	3478.44
2017-2020	124019.0	115.32395876581796	34.0	1	Male	1.0	College grade	Other	2.0	152.0	5.0	3	4.240811467177771	28.3	Obesity	229.2259788738737	40.68475446188811	746.8068993700053	108.0	8.099857910737585	43.0	4.108527131782946	5.3	3	9.939700000000002	18389.38339406506	Never	No	Yes	1.0	13.1	984.5	6069.5	4774.335
2017-2020	111589.0	121.96322488942296	33.0	1	Female	1.0	High school grade	Never married	1.0	170.0	0.58	1	5.679648606693747	37.1	Obesity	289.82421423897705	52.05480370587085	903.0641284643058	95.0	7.8119734296220225	39.0	4.108527131782946	5.3	2	7.833700000000001	12556.63506907212	Never	No	Yes	2.0	13.9	685.310533910534	3469.039682539683	2058.4573001443005
2017-2020	121663.0	116.9366932361714	34.0	1	Male	2.0	College grade	Married	2.0	151.0	4.64	3	3.9439449519755847	25.3	Over weight	201.0673231835165	37.83146657045969	738.3064950098294	101.0	7.947325027016463	42.0	4.90566037735849	5.2	3	9.9318	11472.69093686144	Never	No	Yes	1.0	13.2	929.310533910534	3487.539682539683	2875.6673001443005
2017-2020	112158.0	99.71150469678942	33.0	1	Female	3.0	College grade	Never married	2.0	168.0	4.8	3	3.439157832220942	22.8	Normal	168.38326504591788	28.180666150908035	581.2176736453393	104.0	7.385230923066573	44.0	2.3041474654377883	5.0	4	11.32	22917.25001465333	Never	No	Yes	1.0	12.6	1468.0	4836.5	2699.995
2017-2020	124450.0	74.91462299480511	34.0	1	Female	3.0	College grade	Never married	1.0	163.0	5.0	3	3.5229895016810384	23.6	Normal	180.4370282648212	28.13376098571367	610.8863795914921	89.0	7.645636790882253	41.0	2.016460905349794	4.9	4	11.267100000000005	90238.80555335995	Never	No	Yes	1.0	13.0	830.0	2902.0	3554.795
2017-2020	114312.0	129.50293065023902	33.0	1	Female	1.0	Lower than 12th grade	Married	1.0	151.0	1.99	2	4.175352796339869	25.2	Over weight	184.8661888263067	35.18399720460951	658.0356007031633	99.0	7.335959874059791	42.0	4.173228346456693	5.3	4	10.1647	15577.176492603296	Never	No	Yes	2.0	13.5	857.810533910534	3024.539682539683	2493.3623001443
2017-2020	112648.0	100.70718502048864	33.0	1	Male	2.0	Lower than 12th grade	Married	2.0	165.0	0.25	1	6.228138307323189	35.8	Obesity	318.95062299508294	57.59557013260825	999.6161983253716	100.0	8.909235279192261	40.0	5.306122448979592	5.2	2	8.1948	11702.03447517907	Never	No	Yes	1.0	13.5	1395.0	3084.5	3417.32
2017-2020	113123.0	119.59550591529838	33.0	1	Female	3.0	College grade	Married	1.0	156.0	2.61	2	4.119340962768618	24.0	Over weight	180.5246220528391	29.16570180483962	648.3842675397805	88.0	7.521859252201629	41.0	2.350230414746544	5.1	4	10.589900000000002	39155.027447390974	Never	No	Yes	2.0	13.4	922.0	3853.5	2906.76
2017-2020	115792.0	113.14992194550184	33.0	1	Female	3.0	College grade	Married	2.0	164.0	5.0	3	3.818381086721288	22.6	Normal	179.5535356686451	28.95633989686969	649.8884609599633	91.0	7.944846711001996	46.0	2.698412698412698	5.1	4	10.985900000000004	34396.34032265513	Never	No	Yes	1.0	12.3	1680.0	3428.5	6534.35
2017-2020	122041.0	107.740686475198	33.0	1	Female	2.0	Lower than 12th grade	Married	2.0	156.0	2.6	2	4.5847778388720135	31.9	Obesity	239.0811935940281	43.98484992659243	734.4814097872966	109.0	7.494708263135679	38.0	4.154929577464789	5.9	3	9.0871	4781.490730508874	Never	No	Yes	2.0	14.7	982.5	4044.0	1014.59
2017-2020	123222.0	99.71150469678942	33.0	1	Female	4.0	College grade	Never married	1.0	171.0	2.4	2	4.857031249868747	35.6	Obesity	268.97159721495376	47.6507930974679	815.9812499779495	91.0	7.555381944240273	38.0	3.741496598639456	5.5	2	8.407500000000002	0.0	Never	No	Yes	2.0	13.8	872.0	2208.5	2022.65
2017-2020	124010.0	120.7601827924794	33.0	1	Male	3.0	College grade	Married	2.0	170.0	5.0	3	4.423861256275412	26.2	Over weight	217.49336531201328	36.42723425352257	772.8485614713144	102.0	8.301273485191347	45.0	3.266666666666667	4.9	3	10.0791	54056.9336340176	Never	No	Yes	2.0	12.7	620.5	3140.5	3218.49
2017-2020	123692.0	129.50293065023902	33.0	1	Female	5.0	Lower than 12th grade	Married	2.0	168.0	1.41	2	4.917597341713039	25.0	Over weight	210.9537496018946	35.337034464891374	742.557198598669	88.0	8.438149984075784	46.0	3.428571428571429	4.8	4	10.5932	2633.090216095	Never	No	Yes	2.0	12.3	939.5161718547938	3470.4071716728968	2846.164500348851
[truncated: 6,799 more rows]
